# Supplementary material for: Coffee consumption is associated with intestinal Lawsonibacter asaccharolyticus abundance and prevalence across multiple cohorts
Source: Nat Microbiol. 2024 Nov 18;9(12):3120–34. doi: 10.1038/s41564-024-01858-9 (PMC11602726; doi:10.1038/s41564-024-01858-9)
Supplement: Supplementary file 3 — Supplementary Tables 1–22 with index. [file 41564_2024_1858_MOESM3_ESM.xlsx]

## Sheet: Index
Index	Title
Table S1	Table S1: Coffee consumption mg/day in the ZOE PREDICT1 cohort
Table S2	Table S2: Cohorts summary of coffee intake of the ZOE PREDICT and MBS/MLVS cohorts
Table S3	Table S3: Machine learning results summary from cross-validations, LODO, and cross-LODO
Table S4	Table S4: Analyses of Spearman's correlations per cohort
Table S5	Table S5: Meta-analysis of Spearman's correlations
Table S6	Table S6: Analyses of partial Spearman's correlations adjusted by sex, age, and BMI
Table S7	Table S7: Meta-analysis of partial Spearman's correlations
Table S8	Table S8: Meta-analysis of Spearman's correlations (caffeinated coffee only)
Table S9	Table S9: Meta-analysis of Spearman's correlations (decaffeinated coffee only)
Table S10	Table S10: L. asaccharolyticus co-abundance and co-exclusion correlations with other SGBs
Table S11	Table S11: Prevalence of L. asaccharolyticus across US regions
Table S12	Table S12: Median abundance of L. asaccharolyticus in UK rural/urban areas
Table S13	Table S13: Median abundance of L. asaccharolyticus across ZOE PREDICT, MBS, & MLVS cohorts
Table S14	Table S14: post-hoc Dunn-tests among medians of L. asaccharolyticus in different coffee categories
Table S15	Table S15: Growth-rates of L. asaccharolyticus, B. fragilis, and E. coli in solid and liquid media
Table S16	Table S16: Dunnett tests and fold-changes of L. asaccharolyticus, B. fragilis, and E. coli growths
Table S17	Table S17: Epidemiology of L. asaccharolyticus in 54,198 metagenomic samples from ten host types
Table S18	Table S18: Epidemiology of L. asaccharoliticus in 7,200 from 31 disease types
Table S19	Table S19: L. asaccharolyticus differential abundance analysis in 66 studies and 25 disease types
Table S20	Table S20: Plasma metabolomic analysis in MLVS cohort
Table S21	Table S21: Module assignments and priority scores of coffee-related metabolites in L. asaccharolyticus (La), M. coli (Mc), D. formicigenerans (Df), and R. hominis (Rh)
Table S22	Table S22: Interaction model L. asaccharolyticus/coffee intake against caffeine metabolites

## Sheet: Table S1
Daily coffee consumption, g	Daily coffee consumption, cups	Monthly coffee consumption, cups	Frequency label
0	0	0	Never
13.3	0.07	2.1	Never
18.96	0.0997895	2.99368	Never
26.6	0.14	4.2	Moderate
33.18	0.174632	5.23895	Moderate
81.7	0.43	12.9	Moderate
101.91	0.536368	16.0911	Moderate
150.1	0.79	23.7	Moderate
189.6	0.997895	29.9368	Moderate
190	1	30	Moderate
237	1.24737	37.4211	Moderate
475	2.5	75	Moderate
592.5	3.11842	93.5526	Moderate
855	4.5	135	High
1066.5	5.61316	168.395	High
1140	6	180	High
1422	7.48421	224.526	High

## Sheet: Table S2
Cohort name	Tot. n. metagenomic samples	Tot. never coffiee	Tot. moderate coffee	Tot. high coffee
PREDICT1	914	228	585	101
PREDICT2	835	206	537	92
PREDICT3_22USA	8376	2033	5535	808
PREDICT3_22UKA	12222	3129	7663	1430
MBS+MLVS	520	134	327	59
Totals	22867	5730	14647	2490

## Sheet: Table S3
		PREDICT1	PREDICT3 UK22	PREDICT2	PREDICT3 US22	MBS-MLVS
Cross-validation	High-vs-Never	0.96	0.93	0.84	0.92	0.94
	Moderate-vs-Never	0.86	0.87	0.78	0.86	0.81
	High-vs-Moderate	0.63	0.69	0.52	0.64	0.54
LODO	High-vs-Never	0.95	0.93	0.88	0.92	0.91
	Moderate-vs-Never	0.87	0.86	0.81	0.86	0.84
	High-vs-Moderate	0.7	0.67	0.59	0.64	0.63
Cross-validation + LODO training	High-vs-Never	0.96	0.93	0.88	0.93	0.92
	Moderate-vs-Never	0.87	0.87	0.81	0.87	0.85
	High-vs-Moderate	0.7	0.7	0.59	0.65	0.62
Cross-validation + LODO + COVARIATES	High-vs-Never	0.97	0.94	0.88	0.93	0.94
	Moderate-vs-Never	0.87	0.87	0.81	0.87	0.85
	High-vs-Moderate	0.7	0.7	0.59	0.65	0.67

## Sheet: Table S4
SGB	PREDICT1 rho	PREDICT1 rho_se	PREDICT1 p	PREDICT1 q	PREDICT1 n	PREDICT1 n_pos	PREDICT2 rho	PREDICT2 rho_se	PREDICT2 p	PREDICT2 q	PREDICT2 n	PREDICT2 n_pos	PREDICT3_22UKA rho	PREDICT3_22UKA rho_se	PREDICT3_22UKA p	PREDICT3_22UKA q	PREDICT3_22UKA n	PREDICT3_22UKA n_pos	PREDICT3_22USA rho	PREDICT3_22USA rho_se	PREDICT3_22USA p	PREDICT3_22USA q	PREDICT3_22USA n	PREDICT3_22USA n_pos	MBS-MLVS rho	MBS-MLVS rho_se	MBS-MLVS p	MBS-MLVS q	MBS-MLVS n	MBS-MLVS n_pos
s__Lawsonibacter_asaccharolyticus|t__SGB15154	0.473241	0.0291706	3.41239e-52	3.12234e-49	914	885	0.388511	0.0319261	1.78586e-31	1.46619e-28	835	798	0.415087	0.00823003	0	0	12222	11338	0.431952	0.00985576	0	0	8376	7848	0.429357	0.0396815	9.72569e-25	5.67008e-22	520	462
s__Massilioclostridium_coli|t__SGB29305	0.444593	0.0296607	1.44135e-45	6.59416e-43	914	373	0.318366	0.0328451	4.0101e-21	1.64615e-18	835	421	0.311759	0.00859531	1.11388e-273	6.8095e-271	12222	3774	0.272698	0.0105137	9.74422e-143	5.08323e-140	8376	4146	0.233156	0.0427265	7.52033e-08	1.00233e-05	520	95
s__Clostridia_bacterium_12CBH8|t__SGB7259	0.381262	0.0306122	5.38116e-33	1.64125e-30	914	231	0.275809	0.033304	4.82372e-16	1.32009e-13	835	183	0.291616	0.00865298	3.63714e-238	1.66763e-235	12222	2464	0.292035	0.0104514	2.39217e-164	1.87188e-161	8376	2171
s__GGB3570_SGB4777|t__SGB4777	0.336173	0.0311861	1.38705e-25	3.17289e-23	914	571	0.198709	0.033957	6.98777e-09	9.5616e-07	835	292	0.318604	0.00857475	2.1172e-286	1.94147e-283	12222	8758	0.156453	0.0107932	4.78899e-47	8.32751e-45	8376	2286	0.30647	0.0418232	9.03836e-13	2.63468e-10	520	142
s__GGB9494_SGB14891|t__SGB14891	0.310499	0.0314766	7.05395e-22	1.29087e-19	914	387	0.203196	0.0339251	3.12802e-09	5.13621e-07	835	333	0.253384	0.00875095	2.3559e-178	8.64146e-176	12222	4349	0.216978	0.0106675	8.19839e-90	2.45683e-87	8376	3302	0.224834	0.0428125	2.20516e-07	2.14268e-05	520	128
s__Clostridia_unclassified_SGB14844|t__SGB14844	0.245398	0.0321008	5.30573e-14	8.09123e-12	914	378	0.194764	0.0339844	1.39523e-08	1.63641e-06	835	316	0.219766	0.00882501	1.44375e-133	4.41306e-131	12222	4243	0.202165	0.0107022	5.66277e-78	1.26603e-75	8376	3066	0.193514	0.0431069	8.81954e-06	0.00057131	520	159
s__GGB9557_SGB14966|t__SGB14966	0.181124	0.0325656	3.50803e-08	3.20985e-06	914	540	0.165786	0.0341685	1.45882e-06	0.000119769	835	492	0.207005	0.00885022	2.11933e-118	5.55266e-116	12222	6405	0.222673	0.0106535	1.31151e-94	5.13129e-92	8376	3987	0.232138	0.0427372	8.59634e-08	1.00233e-05	520	217
s__GGB9619_SGB15067|t__SGB15067	0.127828	0.0328417	0.000106552	0.00464263	914	613	0.255219	0.0335005	6.98205e-14	1.43307e-11	835	608	0.132468	0.00896644	5.71473e-49	7.4863e-47	12222	6646	0.216905	0.0106677	9.41915e-90	2.45683e-87	8376	5163	0.169572	0.0433012	0.000102037	0.00396584	520	309
s__Clostridia_bacterium|t__SGB15395	0.210066	0.0323745	1.41925e-10	1.85516e-08	914	408	0.18467	0.034052	7.6759e-08	7.87739e-06	835	330	0.171984	0.00891137	8.90163e-82	2.0407e-79	12222	4362	0.168206	0.0107721	3.332e-54	6.51822e-52	8376	2857	0.158134	0.0433846	0.000294443	0.0100977	520	197
s__GGB3571_SGB4778|t__SGB4778	0.170933	0.032626	2.00409e-07	1.66704e-05	914	768	0.141441	0.0342996	4.10241e-05	0.00240577	835	477	0.16407	0.00892358	1.70729e-74	3.47908e-72	12222	10119	0.107831	0.0108641	4.32828e-23	2.8224e-21	8376	4294	0.183889	0.0431882	2.45099e-05	0.00126574	520	251
s__GGB42389_SGB59559|t__SGB59559	0.183355	0.0325519	2.36297e-08	2.40236e-06	914	106	0.179724	0.0340838	1.71141e-07	1.56119e-05	835	95	0.100855	0.00900004	5.26932e-29	3.7169e-27	12222	565	0.151698	0.0108014	2.6497e-44	3.7698e-42	8376	854
s__GGB58158_SGB79798|t__SGB79798	0.142655	0.0327746	1.4975e-05	0.000913476	914	332	0.13473	0.034332	9.41476e-05	0.00332758	835	482	0.146423	0.00894866	1.5185e-59	2.53175e-57	12222	3499	0.152619	0.0107998	7.92027e-45	1.23952e-42	8376	4835	0.0418149	0.043899	0.341276	0.652372	520	133
s__GGB3677_SGB4990|t__SGB4990	0.127197	0.0328443	0.000115313	0.00479596	914	110	0.11563	0.0344155	0.000815429	0.0165404	835	142	0.150068	0.00894372	1.73245e-62	3.17732e-60	12222	1016	0.123364	0.0108443	9.11186e-30	8.38827e-28	8376	865
s__Clostridia_bacterium_UC5_1_1E11|t__SGB14895	0.152234	0.0327274	3.78106e-06	0.000266129	914	61	0.120861	0.034394	0.000465172	0.0112325	835	174	0.111177	0.00899008	6.40754e-35	6.18496e-33	12222	527	0.128277	0.0108375	4.55877e-32	4.75632e-30	8376	1808	0.185705	0.0431732	2.02905e-05	0.00118293	520	125
s__Candidatus_Pseudolachnospira_avium|t__SGB59819	0.121572	0.0328677	0.000229537	0.00783647	914	89	0.131977	0.0343449	0.000130942	0.00398618	835	146	0.122718	0.00897779	3.17361e-42	3.42377e-40	12222	1104	0.119766	0.0108492	3.86514e-28	3.18366e-26	8376	1401
s__GGB9522_SGB14921|t__SGB14921	0.0736464	0.0330234	0.0259816	0.235378	914	667	0.115724	0.0344152	0.000807396	0.0165404	835	331	0.143127	0.00895303	5.9923e-57	8.45375e-55	12222	9067	0.110055	0.0108614	5.44256e-24	3.70331e-22	8376	2973	0.144898	0.0434738	0.000920597	0.0282478	520	167
s__GGB4566_SGB6305|t__SGB6305	0.14419	0.0327673	1.20807e-05	0.000789562	914	220	0.143418	0.0342898	3.18853e-05	0.00201368	835	201	0.110694	0.00899057	1.24909e-34	1.14541e-32	12222	2771	0.132167	0.010832	5.9156e-34	7.12147e-32	8376	1867	0.0984617	0.043724	0.0247472	0.165809	520	142
s__Clostridium_sp_Marseille_P3244|t__SGB29302	0.0862178	0.03299	0.00911093	0.116961	914	209	0.135771	0.0343271	8.29716e-05	0.00331624	835	250	0.111383	0.00898987	4.81723e-35	4.90822e-33	12222	2037	0.135999	0.0108263	7.18911e-36	9.3758e-34	8376	3366	0.0591896	0.0438604	0.177766	0.494425	520	65
s__Erysipelotrichaceae_bacterium|t__SGB4029	0.0665645	0.0330399	0.0442321	0.295419	914	305	0.147893	0.0342669	1.78047e-05	0.00121814	835	169	0.110526	0.00899074	1.57242e-34	1.37324e-32	12222	3166	0.124219	0.0108432	3.67928e-30	3.5988e-28	8376	1565	0.0668145	0.0438393	0.128099	0.424932	520	74
s__GGB9621_SGB15073|t__SGB15073	0.126687	0.0328465	0.000122887	0.00488877	914	557	0.0841885	0.0345249	0.014957	0.0982373	835	302	0.130141	0.00896923	2.59768e-47	3.1761e-45	12222	6967	0.0855084	0.0108878	4.54268e-15	1.36717e-13	8376	2492	0.0887861	0.043764	0.0429948	0.22769	520	130
s__Clostridia_bacterium|t__SGB15382	0.0730351	0.0330249	0.0272473	0.24002	914	516	0.138534	0.0343139	5.90671e-05	0.00285259	835	324	0.10063	0.00900024	6.98711e-29	4.74606e-27	12222	5782	0.0990428	0.0108741	1.03281e-19	5.05108e-18	8376	2672	0.195069	0.0430934	7.44138e-06	0.00054229	520	156
s__Oscillibacter_sp_PC13|t__SGB7258	0.127957	0.0328411	0.00010484	0.00464263	914	525	0.123093	0.0343845	0.000363617	0.00932905	835	374	0.102727	0.0089983	4.92193e-30	3.76118e-28	12222	3973	0.107767	0.0108642	4.58879e-23	2.87258e-21	8376	1677	0.0463433	0.0438903	0.29151	0.603007	520	98
s__Eggerthellaceae_unclassified_SGB14322|t__SGB14322_group	0.105859	0.0329273	0.00135062	0.0315709	914	322	0.0672499	0.0345695	0.0520688	0.219223	835	159	0.0889809	0.00901028	6.47885e-23	3.60067e-21	12222	4354	0.0633294	0.0109059	6.59601e-09	8.67458e-08	8376	1465	0.254652	0.042489	3.8536e-09	7.48884e-07	520	128
s__Massilistercora_timonensis|t__SGB4628	0.0623401	0.0330489	0.0595722	0.340678	914	88	0.0907449	0.034505	0.00869846	0.0705743	835	143	0.0936772	0.00900638	3.11978e-25	1.90722e-23	12222	1309	0.117129	0.0108526	5.60456e-27	4.38557e-25	8376	1754	0.109679	0.0436724	0.0123288	0.135889	520	101
s__Clostridia_bacterium|t__SGB15401	0.0723634	0.0330265	0.0286989	0.2414	914	116	0.126889	0.0343679	0.000236926	0.00694702	835	181	0.0880322	0.00901104	1.84152e-22	9.83391e-21	12222	900	0.116513	0.0108534	1.03741e-26	7.73117e-25	8376	1448
s__Adlercreutzia_equolifaciens|t__SGB14797_group	0.131094	0.0328275	7.03677e-05	0.00338876	914	811	0.0814192	0.0345329	0.0186175	0.113222	835	719	0.0520379	0.00903391	8.59931e-09	1.31426e-07	12222	10565	0.131134	0.0108335	1.90003e-33	2.12396e-31	8376	6952	0.105262	0.0436934	0.01634	0.144288	520	423
s__Faecalibacterium_SGB15346|t__SGB15346	0.0924011	0.0329716	0.00517921	0.0831399	914	806	0.0589088	0.0345878	0.0889098	0.296727	835	584	0.104024	0.00899709	9.2824e-31	7.40171e-29	12222	10901	0.0867159	0.0108867	1.86402e-15	5.71999e-14	8376	4973	0.1233	0.0436022	0.00486766	0.0923246	520	325
s__GGB45620_SGB63333|t__SGB63333	0.160989	0.0326814	9.9624e-07	7.59633e-05	914	243	0.0893314	0.0345094	0.00980444	0.075706	835	119	0.0812092	0.00901628	2.43053e-19	1.20475e-17	12222	1846	0.0934126	0.01088	1.06559e-17	4.38856e-16	8376	818
s__Clostridia_bacterium|t__SGB53497	0.1063	0.0329257	0.00128896	0.0313649	914	348	0.139774	0.0343078	5.06047e-05	0.00259665	835	479	0.0880149	0.00901106	1.8767e-22	9.83391e-21	12222	3686	0.0992434	0.0108739	8.71177e-20	4.39804e-18	8376	4752	0.0478748	0.0438871	0.275841	0.595207	520	160
s__Clostridia_bacterium|t__SGB14861	0.0933934	0.0329686	0.00471591	0.0784555	914	836	0.0807986	0.0345347	0.0195378	0.116632	835	656	0.104755	0.00899639	3.59246e-31	2.99481e-29	12222	10962	0.0492816	0.0109145	6.4116e-06	5.19905e-05	8376	5985	0.16049	0.0433679	0.000238057	0.00867419	520	400
s__Clostridiales_bacterium_UBA1390|t__SGB4436	0.121988	0.032866	0.000218364	0.00783647	914	309	0.0886035	0.0345117	0.0104215	0.0765728	835	217	0.0794339	0.00901758	1.43471e-18	6.57813e-17	12222	2901	0.102151	0.0108707	7.11204e-21	3.83805e-19	8376	2051	0.0750275	0.0438136	0.0874172	0.3331	520	46
s__Lachnospiraceae_bacterium|t__SGB4781	0.06021	0.0330532	0.0688419	0.372559	914	826	0.102995	0.0344637	0.00288585	0.0415663	835	618	0.0911052	0.00900854	5.99785e-24	3.54841e-22	12222	11105	0.0850657	0.0108882	6.27816e-15	1.85384e-13	8376	5513	0.131966	0.0435532	0.0025678	0.0680467	520	310
s__GGB3569_SGB4776|t__SGB4776							0.0965255	0.0344862	0.00524516	0.0518829	835	74	0.0803688	0.0090169	5.65982e-19	2.66156e-17	12222	255	0.0994037	0.0108737	7.6024e-20	3.96592e-18	8376	658
s__Enterocloster_bolteae|t__SGB4758_group	-0.0462355	0.0330779	0.16252	0.538789	914	388	-0.082184	0.0345307	0.0175356	0.108246	835	598	-0.0756546	0.00902024	5.5223e-17	2.10998e-15	12222	3015	-0.107518	0.0108645	5.77431e-23	3.47569e-21	8376	5667	-0.108861	0.0436764	0.0129981	0.135889	520	251
s__GGB45491_SGB63163|t__SGB63163	0.137944	0.0327967	2.85558e-05	0.00163303	914	255	0.137144	0.0343206	7.01377e-05	0.00303069	835	277	0.0713296	0.00902312	2.9041e-15	9.51094e-14	12222	1848	0.0838422	0.0108893	1.52203e-14	4.33086e-13	8376	2166	0.0135988	0.0439334	0.757042	0.911891	520	79
s__Clostridia_bacterium|t__SGB15390	0.0470207	0.0330767	0.155494	0.533484	914	424	0.110756	0.0344348	0.00134824	0.0230605	835	352	0.0780809	0.00901855	5.40875e-18	2.36182e-16	12222	4373	0.0977055	0.0108755	3.18344e-19	1.50972e-17	8376	2626	0.103933	0.0436995	0.0177514	0.147844	520	203
s__GGB9623_SGB15076|t__SGB15076	0.105654	0.032928	0.00138015	0.0315709	914	215	0.114868	0.0344186	0.00088322	0.0172649	835	185	0.0790144	0.00901788	2.17015e-18	9.70745e-17	12222	1394	0.0909973	0.0108825	7.17025e-17	2.67177e-15	8376	1174	0.0698657	0.0438301	0.111544	0.392334	520	72
s__Candidatus_Gastranaerophilales_bacterium|t__SGB8601	0.110519	0.0329105	0.000817075	0.0233802	914	335	0.111235	0.0344329	0.00128425	0.0229211	835	231	0.053851	0.00903304	2.56729e-09	4.31965e-08	12222	4773	0.0935596	0.0108799	9.4738e-18	4.00716e-16	8376	1952	0.105027	0.0436945	0.016582	0.144288	520	108
s__Candidatus_Pseudobutyricicoccus_lothianensis|t__SGB14975	0.0485226	0.0330743	0.1427	0.51004	914	438	0.0534691	0.0345984	0.122624	0.352009	835	194	0.0900456	0.00900941	1.97935e-23	1.13442e-21	12222	4352	0.0843823	0.0108888	1.03111e-14	2.98831e-13	8376	1509	0.106623	0.043687	0.0149966	0.143099	520	45
s__Candidatus_Heteroscilispira_lomanii|t__SGB63278	0.0791203	0.0330095	0.016735	0.182292	914	207	0.105135	0.0344559	0.00235092	0.036417	835	84	0.0957605	0.00900459	2.6796e-26	1.69462e-24	12222	1450	0.067506	0.0109029	6.23735e-10	1.00634e-08	8376	386
s__Clostridia_unclassified_SGB15402|t__SGB15402	0.0515696	0.0330692	0.119238	0.478522	914	379	0.110895	0.0344342	0.00132932	0.0230605	835	345	0.0708334	0.00902344	4.50897e-15	1.42577e-13	12222	3383	0.104828	0.0108676	6.6493e-22	3.85413e-20	8376	2834	0.0518373	0.0438784	0.237992	0.572869	520	112
s__Enterocloster_citroniae|t__SGB4761	-0.0808939	0.0330048	0.0144337	0.159119	914	482	-0.0867217	0.0345174	0.0121791	0.086948	835	556	-0.0756254	0.00902026	5.67626e-17	2.12454e-15	12222	3388	-0.0902682	0.0108832	1.26254e-16	4.39084e-15	8376	4864	-0.14258	0.0434886	0.00111344	0.0324569	520	205
s__Erysipelatoclostridium_ramosum|t__SGB6744	-0.0632602	0.033047	0.0559008	0.329995	914	137	-0.0950116	0.0344912	0.00600342	0.0573117	835	246	-0.0636718	0.00902781	1.84731e-12	4.51729e-11	12222	1465	-0.0969133	0.0108764	6.15757e-19	2.67683e-17	8376	3283	-0.130206	0.0435634	0.00293287	0.0729626	520	152
s__Clostridia_bacterium|t__SGB13983	0.132066	0.0328233	6.20781e-05	0.00315564	914	539	0.0986721	0.0344789	0.00431779	0.0462184	835	388	0.0638525	0.0090277	1.59943e-12	3.964e-11	12222	5226	0.0903376	0.0108831	1.19663e-16	4.25621e-15	8376	2544	0.0423541	0.0438981	0.335081	0.646861	520	149
s__Lachnospiraceae_bacterium|t__SGB4832	0.0897015	0.0329798	0.00665455	0.0956395	914	646	0.0311012	0.0346312	0.369408	0.625976	835	299	0.0988532	0.00900185	6.34001e-28	4.15271e-26	12222	8783	0.0452447	0.0109166	3.43815e-05	0.000249107	8376	2399	0.176231	0.0432498	5.32986e-05	0.0022195	520	82
s__Clostridia_bacterium|t__SGB15403	0.0653562	0.0330425	0.0482357	0.305179	914	184	0.119436	0.0343999	0.000543223	0.0123885	835	184	0.0759554	0.00902003	4.1563e-17	1.62184e-15	12222	1888	0.089823	0.0108836	1.77963e-16	6.0546e-15	8376	1417	0.0481372	0.0438865	0.273214	0.594374	520	106
s__Candidatus_Avimicrobium_caecorum|t__SGB15350	0.107319	0.0329221	0.00115624	0.0302274	914	613	0.137437	0.0343192	6.76479e-05	0.00303069	835	500	0.0858169	0.00901279	2.02177e-21	1.02998e-19	12222	7673	0.0616435	0.010907	1.6406e-08	2.08743e-07	8376	4878	0.0424758	0.0438978	0.333693	0.646322	520	220
s__Clostridiales_bacterium_BX7|t__SGB72833	0.0709333	0.0330299	0.0320126	0.251079	914	284	0.0936289	0.0344957	0.00678061	0.0609272	835	161	0.080712	0.00901665	4.01207e-19	1.93635e-17	12222	872	0.0816342	0.0108913	7.28765e-14	1.96641e-12	8376	262
s__Enterocloster_aldensis|t__SGB4762	-0.0915502	0.0329742	0.00560877	0.0855337	914	179	-0.15427	0.0342332	7.53502e-06	0.000562386	835	318	-0.0658001	0.00902656	3.3e-13	8.646e-12	12222	1173	-0.0733752	0.0108984	1.77535e-11	3.65581e-10	8376	2758	-0.100394	0.0437155	0.0220442	0.164766	520	119
s__Candidatus_Aristotella_avistercoris|t__SGB63343	0.0532466	0.0330663	0.107679	0.451956	914	157	0.111512	0.0344319	0.00124862	0.0229211	835	89	0.0704006	0.00902372	6.60207e-15	2.05224e-13	12222	992	0.0915335	0.0108819	4.7162e-17	1.84521e-15	8376	558
s__Coriobacteriia_bacterium|t__SGB14770	0.103149	0.0329367	0.00179324	0.0371262	914	237	0.10575	0.0344537	0.00221495	0.0352936	835	156	0.0712128	0.0090232	3.22179e-15	1.03663e-13	12222	3260	0.0889786	0.0108845	3.39684e-16	1.08491e-14	8376	1275	0.0369541	0.0439075	0.40038	0.703556	520	110
s__Clostridiales_bacterium_CHKCI006|t__SGB7261							0.0844683	0.0345241	0.014625	0.0973968	835	48	0.0534607	0.00903323	3.34157e-09	5.47182e-08	12222	358	0.103728	0.0108689	1.7732e-21	9.91094e-20	8376	348
s__GGB3510_SGB4687|t__SGB4687	0.109622	0.0329137	0.000901383	0.0249929	914	252	0.120512	0.0343954	0.000483282	0.0113364	835	288	0.0769953	0.00901931	1.54332e-17	6.43282e-16	12222	3536	0.0732889	0.0108984	1.87468e-11	3.81022e-10	8376	3300	0.0943734	0.0437414	0.0314234	0.185049	520	159
s__GGB3034_SGB4030|t__SGB4030	0.0471644	0.0330765	0.154234	0.533484	914	202	0.0831692	0.0345279	0.0162233	0.103251	835	130	0.0735211	0.00902168	4.01295e-16	1.38863e-14	12222	2121	0.0889061	0.0108845	3.58957e-16	1.12353e-14	8376	1618	0.0427073	0.0438974	0.331063	0.645517	520	43
s__Clostridium_innocuum|t__SGB4037_group	-0.0890257	0.0329818	0.00707846	0.0996429	914	214	-0.0695915	0.0345639	0.0443923	0.197006	835	331	-0.0468524	0.00903623	2.19521e-07	2.73817e-06	12222	1962	-0.0974763	0.0108758	3.8552e-19	1.77453e-17	8376	4188	-0.106306	0.0436885	0.0153005	0.143099	520	141
s__Clostridia_bacterium|t__SGB53517	0.0563074	0.0330608	0.0888809	0.423573	914	533	0.0942351	0.0344938	0.00642941	0.0591543	835	498	0.0528606	0.00903352	4.99328e-09	7.82708e-08	12222	5040	0.0974	0.0108759	4.1082e-19	1.83695e-17	8376	4098	0.0729208	0.0438205	0.0967013	0.363722	520	235
s__Longicatena_caecimuris|t__SGB4041	-0.0494047	0.0330729	0.13557	0.496186	914	85	-0.0486392	0.0346069	0.160253	0.419075	835	201	-0.0695285	0.00902427	1.41364e-14	4.18165e-13	12222	808	-0.0907748	0.0108827	8.52596e-17	3.10305e-15	8376	2492	-0.0248492	0.0439239	0.571821	0.797645	520	129
s__Clostridia_unclassified_SGB66170|t__SGB66170	0.0412754	0.0330851	0.212515	0.592838	914	317	0.0991218	0.0344773	0.00414341	0.0462184	835	319	0.062242	0.00902862	5.69717e-12	1.33957e-10	12222	2665	0.089418	0.010884	2.42836e-16	7.91748e-15	8376	2541	0.0605576	0.0438568	0.167935	0.483638	520	132
s__Haemophilus_parainfluenzae|t__SGB9712_group	-0.0941783	0.0329661	0.00437633	0.0741545	914	537	-0.0758435	0.0345482	0.0284174	0.148603	835	347	-0.0766738	0.00901953	2.09929e-17	8.55576e-16	12222	4868	-0.0604665	0.0109078	3.0566e-08	3.65159e-07	8376	1908	-0.0939713	0.0437431	0.0321564	0.187134	520	174
s__Candidatus_Neoclostridium_roslinense|t__SGB14018	0.0670722	0.0330387	0.0426354	0.295419	914	100	0.117127	0.0344095	0.000695958	0.0154427	835	59	0.0724637	0.00902238	1.05043e-15	3.50269e-14	12222	1039	0.0661345	0.0109039	1.3749e-09	2.12213e-08	8376	384
s__Lachnospiraceae_bacterium|t__SGB4597							0.0852169	0.0345219	0.0137684	0.0966139	835	122	0.0615512	0.00902901	9.7298e-12	2.25879e-10	12222	550	0.0827908	0.0108903	3.22492e-14	8.85437e-13	8376	1466
s__Agathobaculum_butyriciproducens|t__SGB14993_group	0.121623	0.0328675	0.000228162	0.00783647	914	896	0.05162	0.0346018	0.136122	0.377555	835	787	0.065903	0.0090265	3.03212e-13	8.05928e-12	12222	11815	0.0728916	0.0108988	2.40634e-11	4.70741e-10	8376	7362	0.103033	0.0437036	0.0187678	0.151967	520	431
s__Clostridia_unclassified_SGB6317|t__SGB6317	-0.000213185	0.0331133	0.994865	0.997121	914	251	0.053653	0.034598	0.121341	0.350572	835	155	0.0699542	0.009024	9.75915e-15	2.98305e-13	12222	3331	0.0913079	0.0108822	5.62705e-17	2.14789e-15	8376	1172	0.117372	0.0436338	0.00737743	0.122887	520	63
s__Ruminococcus_gnavus|t__SGB4584	-0.0957438	0.0329612	0.00376433	0.0688872	914	309	-0.0788554	0.0345401	0.0226808	0.12754	835	456	-0.0639306	0.00902766	1.50263e-12	3.7751e-11	12222	3202	-0.0744178	0.0108975	9.15544e-12	2.04689e-10	8376	5180	-0.106959	0.0436854	0.0146802	0.143099	520	243
s__Clostridia_bacterium|t__SGB3952	0.113127	0.0329007	0.000611583	0.0186533	914	431	0.0652757	0.0345741	0.0593739	0.239989	835	328	0.0448211	0.00903707	7.15542e-07	8.25349e-06	12222	5282	0.0755658	0.0108966	4.36943e-12	1.03608e-10	8376	2347	0.112052	0.0436608	0.0105554	0.135889	520	146
s__Clostridia_bacterium|t__SGB14042	0.106201	0.032926	0.00130258	0.0313649	914	228	0.0891972	0.0345098	0.0099157	0.075706	835	168	0.0478004	0.00903582	1.24363e-07	1.60621e-06	12222	3032	0.0750841	0.010897	5.96741e-12	1.37338e-10	8376	1168	0.098982	0.0437217	0.0239924	0.165809	520	90
s__Enterocloster_clostridioformis|t__SGB4760	-0.0831256	0.0329987	0.011937	0.137925	914	101	-0.101365	0.0344695	0.00336529	0.0440019	835	192	-0.0510347	0.00903437	1.65039e-08	2.5015e-07	12222	773	-0.0831927	0.0108899	2.42288e-14	6.77108e-13	8376	2039	-0.0368389	0.0439077	0.401851	0.703556	520	97
s__Mediterraneibacter_butyricigenes|t__SGB25493	0.0494277	0.0330728	0.135388	0.496186	914	768	0.0413153	0.0346184	0.233033	0.506138	835	553	0.0557663	0.00903209	6.85888e-10	1.33821e-08	12222	10445	0.0735153	0.0108983	1.6251e-11	3.43686e-10	8376	5065	0.176403	0.0432485	5.23939e-05	0.0022195	520	254
s__GGB2980_SGB3962|t__SGB3962	0.0174679	0.0331083	0.597905	0.858833	914	224	0.0877954	0.0345142	0.0111466	0.0809854	835	253	0.0624507	0.00902851	4.84097e-12	1.1682e-10	12222	2449	0.0924061	0.0108811	2.37255e-17	9.52061e-16	8376	3387	0.0330237	0.0439135	0.452383	0.729753	520	130
s__Ruminococcaceae_bacterium|t__SGB14906	0.04295	0.0330828	0.194527	0.572358	914	416	0.0114652	0.0346457	0.740782	0.872571	835	232	0.102467	0.00899855	6.85992e-30	5.03244e-28	12222	3933	0.0587692	0.0109089	7.34852e-08	8.15633e-07	8376	1889	0.102409	0.0437065	0.0195017	0.153642	520	71
s__Lachnospiraceae_bacterium|t__SGB4722	0.09512	0.0329632	0.0039982	0.070353	914	240	0.101522	0.0344689	0.00331603	0.0440019	835	200	0.0534424	0.00903324	3.38284e-09	5.49038e-08	12222	1148	0.0763703	0.0108959	2.58491e-12	6.32091e-11	8376	1277	0.0201475	0.0439286	0.646683	0.834107	520	60
s__GGB3005_SGB3996|t__SGB3996	0.103772	0.0329345	0.00168101	0.035962	914	246	0.125607	0.0343735	0.000274161	0.00765524	835	309	0.0492945	0.00903517	4.96902e-08	6.93211e-07	12222	3538	0.0641779	0.0109053	4.1332e-09	5.7243e-08	8376	4026	0.0432725	0.0438963	0.324697	0.64169	520	192
s__GGB9694_SGB15203|t__SGB15203	0.0473225	0.0330762	0.152855	0.533484	914	400	0.072013	0.034558	0.0374797	0.179157	835	233	0.0662514	0.00902629	2.27402e-13	6.22471e-12	12222	3702	0.067522	0.0109029	6.17945e-10	1.00634e-08	8376	1590	0.0659295	0.0438419	0.133242	0.432576	520	123
s__Clostridia_bacterium|t__SGB14013	0.0544373	0.0330642	0.100024	0.434929	914	48	0.0704151	0.0345619	0.0419296	0.191252	835	49	0.0747354	0.00902086	1.3067e-16	4.699e-15	12222	513	0.054301	0.0109117	6.60668e-07	6.46216e-06	8376	361
s__Clostridiaceae_bacterium|t__SGB4629	0.0255856	0.0331025	0.439769	0.773946	914	221	0.125429	0.0343743	0.000279728	0.00765524	835	167	0.0740291	0.00902134	2.5151e-16	8.87058e-15	12222	3606	0.0521373	0.010913	1.80451e-06	1.62302e-05	8376	1741	0.0669387	0.0438389	0.12739	0.424932	520	94
s__Actinomyces_bouchesdurhonensis|t__SGB17152	0.0282899	0.0331001	0.392953	0.741704	914	67							0.0655608	0.0090267	4.01614e-13	1.03741e-11	12222	1607	0.0647735	0.0109049	2.96638e-09	4.33868e-08	8376	762
s__Candidatus_Pararuminococcus_gallinarum|t__SGB63327	0.0854166	0.0329923	0.00977923	0.117737	914	472	0.101903	0.0344676	0.00319959	0.0440019	835	427	0.0602012	0.00902976	2.72347e-11	6.01788e-10	12222	3171	0.0657491	0.0109042	1.71199e-09	2.57622e-08	8376	3874	0.0101037	0.0439352	0.818208	0.930871	520	192
s__Lachnospiraceae_bacterium_OM04_12BH|t__SGB4893	0.1365	0.0328034	3.46586e-05	0.00186545	914	461	0.0644078	0.034576	0.0628437	0.24925	835	363	0.0334141	0.00904111	0.000220156	0.00148991	12222	4868	0.0666296	0.0109035	1.03546e-09	1.65357e-08	8376	2051	0.0467572	0.0438894	0.287218	0.601113	520	159
s__Clostridia_bacterium|t__SGB14954	0.0415854	0.0330847	0.209098	0.589362	914	241	0.0709436	0.0345606	0.0404109	0.19002	835	199	0.0535602	0.00903318	3.12487e-09	5.16308e-08	12222	3769	0.0763996	0.0108959	2.53556e-12	6.29866e-11	8376	1578	0.105888	0.0436905	0.015709	0.143099	520	95
s__Angelakisella_massiliensis|t__SGB29321	0.104283	0.0329328	0.00159381	0.0355691	914	203	0.103059	0.0344635	0.00286842	0.0415663	835	169	0.041019	0.00903855	5.72691e-06	5.70824e-05	12222	923	0.060114	0.0109081	3.67447e-08	4.35647e-07	8376	918	0.0938289	0.0437436	0.0324195	0.187134	520	71
s__Clostridia_bacterium|t__SGB14043	0.0760608	0.0330174	0.0214659	0.215908	914	261	0.0702959	0.0345622	0.0422789	0.191252	835	194	0.0260414	0.00904309	0.00398746	0.0182825	12222	2207	0.0679827	0.0109025	4.72166e-10	7.94558e-09	8376	1082	0.134496	0.0435383	0.00211513	0.05872	520	75
s__GGB9512_SGB14909|t__SGB14909	0.0685767	0.0330354	0.0381869	0.275126	914	226	0.115507	0.034416	0.000826013	0.0165404	835	339	0.0398461	0.00903898	1.05096e-05	9.78405e-05	12222	2687	0.0687334	0.010902	3.03411e-10	5.33526e-09	8376	3326	0.061594	0.0438541	0.160763	0.47331	520	281
s__GGB51959_SGB72479|t__SGB72479	0.0705096	0.0330309	0.0330551	0.256317	914	296	0.0660201	0.0345724	0.0565254	0.232431	835	283	0.0384688	0.00903947	2.09996e-05	0.000180813	12222	3515	0.0705028	0.0109006	1.05034e-10	1.95688e-09	8376	2340	0.121527	0.0436118	0.00552265	0.0975669	520	44
s__GGB9610_SGB15045|t__SGB15045	0.0654675	0.0330423	0.0478548	0.305179	914	246	0.0790013	0.0345397	0.0224304	0.127003	835	176	0.0523807	0.00903374	6.86338e-09	1.06673e-07	12222	1685	0.0696537	0.0109013	1.75311e-10	3.15358e-09	8376	952	0.0718728	0.0438238	0.101604	0.37603	520	72
s__Collinsella_aerofaciens|t__SGB14546_group	0.0320415	0.0330963	0.333236	0.714077	914	796	0.082232	0.0345306	0.0174695	0.108246	835	639	0.0694237	0.00902434	1.54801e-14	4.50642e-13	12222	10632	0.0464368	0.010916	2.12267e-05	0.000158946	8376	5869	0.0846326	0.0437798	0.0537635	0.252775	520	399
s__Roseburia_faecis|t__SGB4925	-0.00977786	0.0331117	0.767833	0.938376	914	717	0.055286	0.034595	0.110401	0.336867	835	600	0.0586226	0.00903061	8.82475e-11	1.90407e-09	12222	9595	0.0799694	0.0108928	2.31034e-13	5.92734e-12	8376	5382	0.0798701	0.0437971	0.068783	0.282398	520	405
s__Alistipes_dispar|t__SGB2311	0.0738196	0.033023	0.0256323	0.234535	914	323	0.060705	0.034584	0.0795773	0.281608	835	134	0.0752845	0.00902049	7.82116e-17	2.8688e-15	12222	4155	0.0401626	0.010919	0.000236331	0.00128563	8376	1120	0.0555805	0.0438696	0.205742	0.537883	520	93
s__Clostridia_bacterium|t__SGB3991	0.049924	0.033072	0.131503	0.496186	914	144	0.0484473	0.0346073	0.161911	0.419333	835	117	0.0561803	0.00903188	5.12633e-10	1.02192e-08	12222	1275	0.0661997	0.0109038	1.32469e-09	2.07314e-08	8376	1322	0.092169	0.0437505	0.035624	0.201638	520	70
s__GGB9176_SGB14114|t__SGB14114	0.0431492	0.0330825	0.192463	0.572172	914	246	0.0804543	0.0345356	0.0200653	0.116834	835	233	0.0507173	0.00903452	2.02332e-08	3.04162e-07	12222	2782	0.0733894	0.0108984	1.75952e-11	3.65581e-10	8376	1601	0.0564056	0.0438675	0.199082	0.531043	520	157
s__Candidatus_Pseudoruminococcus_merdavium|t__SGB59562	0.0669853	0.0330389	0.0429053	0.295419	914	114	0.0906513	0.0345053	0.00876806	0.0705743	835	98	0.0681129	0.00902515	4.76944e-14	1.34572e-12	12222	875	0.0404313	0.0109189	0.000214539	0.00118223	8376	731
s__Bittarella_massiliensis|t__SGB7263	0.0504975	0.0330711	0.127123	0.49079	914	357	0.09031	0.0345064	0.00902623	0.0719469	835	463	0.0564853	0.00903172	4.1316e-10	8.41928e-09	12222	4121	0.0635655	0.0109057	5.79517e-09	7.68597e-08	8376	5218	-0.00894732	0.0439357	0.83871	0.936661	520	138
s__Lachnospiraceae_bacterium|t__SGB4648	0.0873244	0.0329868	0.0082549	0.109467	914	388	0.0286128	0.0346338	0.408953	0.660663	835	228	0.0529508	0.00903347	4.70211e-09	7.43419e-08	12222	5427	0.0659512	0.010904	1.52631e-09	2.3191e-08	8376	1652	0.046876	0.0438892	0.285994	0.601113	520	165
s__Bacilli_unclassified_SGB6571|t__SGB6571	0.0554929	0.0330623	0.0936046	0.428042	914	292	0.0988115	0.0344784	0.00426305	0.0462184	835	195	0.0343918	0.00904081	0.000143039	0.00101679	12222	3334	0.0786098	0.010894	5.82653e-13	1.47073e-11	8376	1371	0.0185633	0.0439299	0.672786	0.854568	520	104
s__Alistipes_inops|t__SGB2286	0.0714211	0.0330287	0.0308474	0.251079	914	393	0.103431	0.0344621	0.00276866	0.0413285	835	135	0.0496896	0.00903499	3.88125e-08	5.69457e-07	12222	4844	0.0431731	0.0109176	7.73456e-05	0.000506468	8376	962	0.129889	0.0435653	0.00300361	0.0729626	520	98
s__GGB9454_SGB14846|t__SGB14846													0.0439715	0.00903741	1.15595e-06	1.29269e-05	12222	256	0.0727954	0.0108988	2.55586e-11	4.93817e-10	8376	384
s__Clostridium_symbiosum|t__SGB4699	-0.0776739	0.0330133	0.0188438	0.200489	914	163	-0.0584855	0.0345886	0.0912324	0.300851	835	379	-0.0560278	0.00903195	5.70796e-10	1.12564e-08	12222	1052	-0.0570521	0.01091	1.7424e-07	1.855e-06	8376	3045	-0.0455476	0.0438919	0.299883	0.611301	520	155
s__GGB9818_SGB15459|t__SGB15459	-0.0106653	0.0331114	0.747449	0.926715	914	427	0.0995993	0.0344757	0.00396526	0.0462184	835	233	0.0468414	0.00903623	2.20965e-07	2.73817e-06	12222	4500	0.0737727	0.010898	1.38072e-11	3.00116e-10	8376	1754	0.0752837	0.0438128	0.0863386	0.331154	520	118
s__Veillonella_parvula|t__SGB6939	-0.0299832	0.0330984	0.365238	0.727532	914	366	-0.0613316	0.0345827	0.0765154	0.276736	835	142	-0.0613621	0.00902912	1.12537e-11	2.57991e-10	12222	2572	-0.0513216	0.0109134	2.60962e-06	2.22889e-05	8376	908	-0.0861321	0.0437742	0.0496419	0.245992	520	110
s__Massilimaliae_massiliensis|t__SGB29347	0.107797	0.0329204	0.00109844	0.029561	914	53	0.108352	0.034444	0.00171549	0.0287433	835	118	0.0488044	0.00903538	6.73349e-08	9.0803e-07	12222	955	0.0490472	0.0109147	7.09362e-06	5.69309e-05	8376	2151	-0.0080794	0.043936	0.854172	0.936661	520	61
s__GGB9623_SGB15075|t__SGB15075	0.0644964	0.0330444	0.0512663	0.311247	914	132	0.0660095	0.0345724	0.0565651	0.232431	835	88	0.0542272	0.00903285	1.98796e-09	3.40741e-08	12222	1436	0.0546431	0.0109115	5.61647e-07	5.56315e-06	8376	572	0.1047	0.043696	0.0169245	0.145103	520	48
s__Barnesiella_intestinihominis|t__SGB1965	0.0132939	0.0331104	0.688143	0.893122	914	802	0.105655	0.034454	0.00223541	0.0352936	835	440	0.0417713	0.00903827	3.84685e-06	4.0315e-05	12222	10411	0.0736959	0.0108981	1.44961e-11	3.10772e-10	8376	3656	0.0411927	0.0439002	0.348514	0.652372	520	266
s__Clostridia_bacterium|t__SGB6298	0.103721	0.0329347	0.00169002	0.035962	914	43							0.0491606	0.00903522	5.40064e-08	7.4472e-07	12222	338	0.05748	0.0109098	1.40825e-07	1.50952e-06	8376	283
s__GGB9695_SGB15211|t__SGB15211	0.0692756	0.0330338	0.0362583	0.266888	914	47	0.0991835	0.0344771	0.00412	0.0462184	835	69	0.0482859	0.00903561	9.25755e-08	1.21274e-06	12222	409	0.0616161	0.0109071	1.66473e-08	2.10105e-07	8376	518
s__Lachnospiraceae_bacterium|t__SGB4767	0.102974	0.0329373	0.00182588	0.0371262	914	849	0.0584833	0.0345886	0.0912448	0.300851	835	706	0.0321693	0.00904148	0.000375151	0.00243119	12222	11315	0.0649266	0.0109048	2.72256e-09	4.01964e-08	8376	6274	0.0583625	0.0438626	0.183914	0.505763	520	359
s__Parasutterella_excrementihominis|t__SGB9262	0.0613625	0.0330509	0.0636897	0.358533	914	641	0.0624663	0.0345803	0.0712145	0.267775	835	584	0.0681253	0.00902515	4.71951e-14	1.34572e-12	12222	7142	0.0373393	0.0109202	0.000630852	0.0030566	8376	5030	0.0616312	0.043854	0.160509	0.47331	520	263
s__Mediterraneibacter_massiliensis|t__SGB4595	0.0392931	0.0330877	0.235323	0.619726	914	234	0.100581	0.0344722	0.00362053	0.0445321	835	221	0.0372988	0.00903987	3.71528e-05	0.000306929	12222	3301	0.062073	0.0109067	1.30361e-08	1.69512e-07	8376	2380	0.101003	0.0437128	0.0212466	0.161776	520	88
s__Flavonifractor_sp_An10|t__SGB15134	0.00530734	0.0331128	0.872696	0.969073	914	65	0.0919926	0.034501	0.00781613	0.0648355	835	74	0.0502272	0.00903474	2.76481e-08	4.08925e-07	12222	507	0.0645233	0.010905	3.4111e-09	4.89758e-08	8376	551
s__Candidatus_Heteroclostridium_caecigallinarum|t__SGB61601	0.0304085	0.033098	0.358474	0.727532	914	164	0.0900305	0.0345072	0.0092427	0.072964	835	105	0.0566431	0.00903164	3.69332e-10	7.61072e-09	12222	1197	0.0524894	0.0109128	1.53635e-06	1.38982e-05	8376	600
s__Blautia_hansenii|t__SGB4794_group							-0.0785054	0.034541	0.0232911	0.128884	835	57	-0.0368308	0.00904003	4.64657e-05	0.000377071	12222	149	-0.0685062	0.0109021	3.47044e-10	6.0347e-09	8376	836
s__Traorella_massiliensis|t__SGB28999	0.0728957	0.0330252	0.0275433	0.24002	914	59							0.0377433	0.00903972	2.99684e-05	0.000253282	12222	714	0.0684673	0.0109022	3.55097e-10	6.10689e-09	8376	266
s__Clostridia_bacterium|t__SGB3574	0.0708952	0.03303	0.0321052	0.251079	914	609	0.100074	0.034474	0.00379523	0.0458218	835	563	0.0314102	0.0090417	0.00051467	0.00318886	12222	7480	0.0646236	0.010905	3.22544e-09	4.6739e-08	8376	5705	0.035227	0.0439102	0.422775	0.707284	520	329
s__Intestinimonas_butyriciproducens|t__SGB15126	-0.0671491	0.0330386	0.042398	0.295419	914	631	-0.0466452	0.0346102	0.178112	0.437814	835	631	-0.0622934	0.00902859	5.47349e-12	1.30368e-10	12222	5361	-0.0392378	0.0109194	0.000328265	0.0016955	8376	5016	-0.0923235	0.0437498	0.0353148	0.201638	520	282
s__GGB9705_SGB15224|t__SGB15224	0.0380684	0.0330893	0.25025	0.634291	914	571	0.0372601	0.0346239	0.282177	0.5623	835	278	0.0557317	0.0090321	7.02709e-10	1.35492e-08	12222	7601	0.0514578	0.0109133	2.45467e-06	2.12241e-05	8376	1927	0.0823181	0.0437884	0.0606816	0.270374	520	149
s__Ruminococcus_lactaris|t__SGB4557	0.0869403	0.0329879	0.00854349	0.111676	914	568	0.101255	0.0344699	0.00339995	0.0440019	835	446	0.0280092	0.00904261	0.00195625	0.0103096	12222	8118	0.056658	0.0109103	2.11693e-07	2.23851e-06	8376	3947	0.0394148	0.0439033	0.369729	0.675711	520	253
s__Candidatus_Neoruminococcus_faecicola|t__SGB63342	0.0180953	0.0331079	0.584819	0.855921	914	261	0.13559	0.034328	8.48247e-05	0.00331624	835	129	0.0471597	0.0090361	1.82811e-07	2.31224e-06	12222	1609	0.0453364	0.0109166	3.31419e-05	0.000242369	8376	614
s__Dorea_sp_AF24_7LB|t__SGB4571	0.0975757	0.0329553	0.00314738	0.0587726	914	710	0.0352155	0.0346265	0.309443	0.583314	835	335	0.05489	0.00903252	1.26151e-09	2.29069e-08	12222	9322	0.0377901	0.01092	0.000541601	0.00268209	8376	3271	0.111159	0.0436652	0.0111938	0.135889	520	160
s__Clostridia_bacterium|t__SGB14863	0.0471822	0.0330764	0.154078	0.533484	914	56	0.0583339	0.0345889	0.092076	0.302378	835	57	0.056917	0.0090315	3.03833e-10	6.33215e-09	12222	603	0.0468054	0.0109158	1.82444e-05	0.000137272	8376	603
s__Clostridia_bacterium|t__SGB14050	-0.00140235	0.0331133	0.966229	0.988463	914	114	0.0799521	0.034537	0.020857	0.119745	835	94	0.0550284	0.00903246	1.14652e-09	2.12396e-08	12222	862	0.0531974	0.0109123	1.10827e-06	1.02629e-05	8376	547
s__Veillonella_rogosae|t__SGB6956	-0.0464118	0.0330776	0.160922	0.538789	914	237	-0.0614571	0.0345825	0.0759137	0.276736	835	131	-0.0595662	0.0090301	4.38627e-11	9.57668e-10	12222	1676	-0.0429365	0.0109177	8.46657e-05	0.00054304	8376	667	-0.0387372	0.0439045	0.378021	0.680528	520	82
s__GGB9186_SGB14125|t__SGB14125	0.088157	0.0329844	0.00765894	0.105699	914	249	0.0808983	0.0345344	0.0193874	0.116632	835	207	0.050672	0.00903454	2.08278e-08	3.10554e-07	12222	2181	0.0502212	0.010914	4.25584e-06	3.52402e-05	8376	1691	0.0255018	0.0439232	0.561762	0.794921	520	86
s__Senegalimassilia_anaerobia|t__SGB14824_group	0.00966626	0.0331118	0.770408	0.938376	914	331	0.0402661	0.0346198	0.245125	0.518017	835	169	0.0532514	0.00903333	3.84593e-09	6.13342e-08	12222	4742	0.0553146	0.0109111	4.0724e-07	4.11181e-06	8376	1369	0.0800107	0.0437966	0.0682948	0.282398	520	73
s__GGB3478_SGB4643|t__SGB4643	0.0625065	0.0330486	0.0588939	0.340391	914	363	0.0248392	0.0346373	0.473498	0.718324	835	285	0.0438017	0.00903748	1.27091e-06	1.39572e-05	12222	5300	0.0661241	0.0109039	1.38311e-09	2.12213e-08	8376	2027	0.0470316	0.0438889	0.284395	0.600733	520	153
s__Candidatus_Gallimonas_merdae|t__SGB54319	0.0552136	0.0330628	0.0952702	0.42942	914	73	0.0737651	0.0345536	0.0330682	0.168628	835	45	0.0490155	0.00903529	5.90952e-08	8.02819e-07	12222	428	0.0539477	0.0109119	7.80508e-07	7.58693e-06	8376	274
s__GGB9635_SGB15106|t__SGB15106	0.0178713	0.033108	0.589475	0.855921	914	523	0.0548746	0.0345957	0.113081	0.340086	835	275	0.0460426	0.00903657	3.53687e-07	4.26751e-06	12222	7027	0.0587533	0.0109089	7.40833e-08	8.16482e-07	8376	1946	0.107064	0.0436849	0.0145825	0.143099	520	178
s__Faecalibacterium_prausnitzii|t__SGB15318_group	0.033354	0.0330949	0.313804	0.690726	914	859	0.0973465	0.0344834	0.00487112	0.0493727	835	692	0.0413886	0.00903841	4.71394e-06	4.88438e-05	12222	11392	0.0605907	0.0109077	2.86382e-08	3.47433e-07	8376	6369	0.0700896	0.0438294	0.110398	0.392334	520	392
s__Parabacteroides_distasonis|t__SGB1934	0.074135	0.0330222	0.0250067	0.233481	914	847	0.030439	0.0346319	0.379693	0.631028	835	712	0.067126	0.00902576	1.09748e-13	3.04965e-12	12222	11199	0.0317112	0.0109223	0.00370177	0.0145926	8376	7014	0.0546762	0.0438718	0.213227	0.545226	520	434
s__Clostridia_bacterium|t__SGB17347	0.0554018	0.0330625	0.0941453	0.428042	914	166	0.0955838	0.0344893	0.00570593	0.0557687	835	75	0.0429676	0.00903781	2.01504e-06	2.17388e-05	12222	1497	0.058123	0.0109093	1.01985e-07	1.11613e-06	8376	627	0.0447594	0.0438934	0.308334	0.622002	520	49
s__Enterocloster_asparagiformis|t__SGB4724	-0.0510877	0.0330701	0.122734	0.486153	914	163	-0.0552133	0.0345951	0.110871	0.336867	835	289	-0.0545471	0.00903269	1.59721e-09	2.81661e-08	12222	1051	-0.0430855	0.0109177	7.99829e-05	0.000517245	8376	2257	-0.0863438	0.0437734	0.0490818	0.245992	520	119
s__Lachnospiraceae_bacterium|t__SGB4728	0.0739418	0.0330227	0.0253883	0.234535	914	109	0.0987023	0.0344788	0.00430585	0.0462184	835	82	0.0477648	0.00903584	1.27069e-07	1.62969e-06	12222	512	0.0478973	0.0109153	1.15748e-05	8.92346e-05	8376	576
s__GGB38171_SGB72433|t__SGB72433_group	0.0243691	0.0331035	0.461829	0.789773	914	171	0.0890356	0.0345103	0.0100511	0.075706	835	79	0.0549386	0.0090325	1.21991e-09	2.23732e-08	12222	2651	0.0397496	0.0109192	0.000273918	0.0014581	8376	654	0.0887131	0.0437642	0.0431671	0.22769	520	57
s__Enterocloster_lavalensis|t__SGB4725	-0.0453304	0.0330793	0.170913	0.543004	914	290	-0.0653227	0.0345739	0.0591902	0.239989	835	461	-0.0532883	0.00903331	3.75195e-09	6.03602e-08	12222	2023	-0.0421892	0.0109181	0.000112314	0.000686607	8376	3759	-0.0884714	0.0437652	0.0437415	0.22769	520	174
s__Clostridium_scindens|t__SGB4630_group	-0.0574402	0.0330586	0.0826321	0.406497	914	91	-0.0562334	0.0345931	0.10442	0.328464	835	292	-0.0425766	0.00903796	2.49392e-06	2.67476e-05	12222	1174	-0.0546687	0.0109115	5.54849e-07	5.53082e-06	8376	3633	-0.1258	0.0435884	0.00406347	0.0846073	520	133
s__GGB9694_SGB15201|t__SGB15201	0.0281738	0.0331002	0.3949	0.743485	914	181	0.0638625	0.0345772	0.0651086	0.252142	835	240	0.0276251	0.00904271	0.00225573	0.0115188	12222	1521	0.0641338	0.0109053	4.23547e-09	5.81448e-08	8376	1775	0.10713	0.0436846	0.0145213	0.143099	520	137
s__Mediterraneibacter_glycyrrhizinilyticus|t__SGB4606	-0.0152189	0.0331095	0.645875	0.877758	914	214	-0.0126743	0.0346452	0.714584	0.858965	835	441	-0.052119	0.00903387	8.15389e-09	1.25666e-07	12222	2433	-0.0681754	0.0109024	4.21692e-10	7.17335e-09	8376	4737	-0.000586222	0.0439375	0.98936	0.998578	520	198
s__Eggerthella_lenta|t__SGB14809	-0.0415636	0.0330847	0.209336	0.589362	914	433	-0.0165238	0.0346432	0.633507	0.811403	835	587	-0.0563457	0.00903179	4.56114e-10	9.19245e-09	12222	5239	-0.0413829	0.0109185	0.000151597	0.000875461	8376	6611	-0.0784903	0.0438019	0.0737264	0.296431	520	261
s__Ruminococcaceae_bacterium|t__SGB15278	0.0244827	0.0331034	0.459744	0.789773	914	146	0.131967	0.0343449	0.000131092	0.00398618	835	157	0.0403987	0.00903878	7.91149e-06	7.67708e-05	12222	1217	0.0423914	0.010918	0.000104095	0.00064646	8376	922	0.0635839	0.0438486	0.147641	0.451203	520	64
s__GGB9634_SGB15093|t__SGB15093	0.044819	0.03308	0.175796	0.548987	914	493	0.000588337	0.0346479	0.986456	0.993647	835	213	0.0401828	0.00903886	8.84363e-06	8.31754e-05	12222	6280	0.0643664	0.0109052	3.72238e-09	5.20136e-08	8376	1428	0.0949118	0.0437391	0.0304643	0.184873	520	130
s__Faecalimonas_umbilicata|t__SGB4583							-0.0484607	0.0346072	0.161794	0.419333	835	101	-0.0441407	0.00903735	1.05136e-06	1.19763e-05	12222	381	-0.0591823	0.0109087	5.94866e-08	6.72681e-07	8376	1290	-0.00710844	0.0439364	0.871535	0.947957	520	55
s__Holdemania_massiliensis|t__SGB4044	-0.0650787	0.0330431	0.0491972	0.305179	914	192	-0.0210697	0.0346403	0.543191	0.758462	835	202	-0.0539553	0.00903299	2.392e-09	4.06197e-08	12222	1466	-0.0430945	0.0109177	7.97098e-05	0.000517245	8376	1224	-0.0338363	0.0439123	0.44133	0.724428	520	62
s__Candidatus_Geddesella_stercoravicola|t__SGB14262	0.0667845	0.0330394	0.0435341	0.295419	914	265	0.124798	0.0343771	0.000300417	0.00795621	835	201	0.0284633	0.0090425	0.00164942	0.00887105	12222	970	0.0470151	0.0109157	1.67297e-05	0.000127097	8376	655	0.0155181	0.0439322	0.724062	0.890565	520	66
s__Candidatus_Gastranaerophilales_bacterium|t__SGB8625	0.0788891	0.0330101	0.0170576	0.18362	914	71	0.0913689	0.034503	0.00824665	0.067705	835	67	0.032689	0.00904133	0.000300965	0.00197839	12222	1021	0.0513754	0.0109134	2.54727e-06	2.19037e-05	8376	407
s__Clostridium_sp_chh4_2|t__SGB4743							-0.08407	0.0345253	0.0150997	0.0983875	835	103	-0.0461408	0.00903653	3.3395e-07	4.05605e-06	12222	107	-0.0486983	0.0109149	8.23912e-06	6.45557e-05	8376	535
s__Roseburia_sp_AF02_12|t__SGB4938	0.0246752	0.0331032	0.456221	0.787568	914	599	0.0867256	0.0345174	0.0121752	0.086948	835	420	0.0493712	0.00903513	4.73688e-08	6.68265e-07	12222	7194	0.0489737	0.0109147	7.32151e-06	5.846e-05	8376	3828	0.00418985	0.0439371	0.924066	0.964216	520	291
s__Neobittarella_massiliensis|t__SGB7264	-0.0610421	0.0330516	0.0650892	0.360717	914	146	-0.0224547	0.0346392	0.517005	0.746295	835	283	-0.0470494	0.00903614	1.95249e-07	2.45265e-06	12222	1484	-0.0455328	0.0109165	3.0631e-05	0.00022612	8376	2689	-0.123941	0.0435987	0.00464891	0.0923246	520	84
s__Gemmiger_SGB15295|t__SGB15295_group	0.0559165	0.0330615	0.0911233	0.427579	914	209	0.061935	0.0345814	0.073658	0.27118	835	163	0.045345	0.00903686	5.30057e-07	6.27177e-06	12222	3260	0.0470246	0.0109157	1.6664e-05	0.000127097	8376	1129	0.0822953	0.0437884	0.0607531	0.270374	520	142
s__GGB9622_SGB15074|t__SGB15074	0.0267094	0.0331015	0.419939	0.760879	914	80							0.0466043	0.00903633	2.54277e-07	3.12982e-06	12222	1192	0.0514918	0.0109133	2.4174e-06	2.1018e-05	8376	210
s__Clostridia_unclassified_SGB6276|t__SGB6276	0.0186049	0.0331076	0.574285	0.855921	914	483	0.0234622	0.0346384	0.498374	0.737654	835	241	0.0542536	0.00903284	1.95247e-09	3.37815e-08	12222	6195	0.0444936	0.010917	4.63152e-05	0.00031931	8376	1640	0.0295316	0.0439183	0.501616	0.758659	520	134
s__Lachnospiraceae_bacterium|t__SGB4817	0.0470745	0.0330766	0.155021	0.533484	914	263	0.0743653	0.034552	0.0316626	0.162469	835	143	0.0486895	0.00903543	7.22772e-08	9.67564e-07	12222	3654	0.042849	0.0109178	8.75335e-05	0.000554615	8376	934
s__Clostridia_bacterium|t__SGB15389	0.00865085	0.0331121	0.793951	0.943462	914	49	0.0844741	0.0345241	0.0146182	0.0973968	835	166	0.040188	0.00903885	8.81991e-06	8.31754e-05	12222	647	0.0639723	0.0109054	4.63123e-09	6.3025e-08	8376	1201	-0.00680219	0.0439365	0.877025	0.948355	520	78
s__Clostridiales_bacterium_1_7_47FAA|t__SGB4763	-0.083229	0.0329984	0.0118312	0.137925	914	89	-0.0231972	0.0346386	0.50324	0.740667	835	291	-0.0363234	0.00904019	5.90496e-05	0.000458886	12222	492	-0.0480347	0.0109152	1.0923e-05	8.46263e-05	8376	2233	-0.11814	0.0436298	0.00699748	0.119986	520	102
s__Blautia_producta|t__SGB4786	-0.0432572	0.0330823	0.191352	0.572172	914	71	-0.0557933	0.034594	0.107166	0.33327	835	288	-0.0287441	0.00904242	0.00148251	0.00811616	12222	880	-0.0562869	0.0109105	2.54004e-07	2.6501e-06	8376	3253	-0.110991	0.043666	0.0113181	0.135889	520	68
s__Clostridium_sp_SN20|t__SGB29328	-0.0368523	0.0330908	0.265714	0.648083	914	159	-0.0314899	0.0346308	0.363453	0.621421	835	272	-0.0378132	0.00903969	2.89677e-05	0.000247101	12222	1057	-0.0611472	0.0109074	2.1358e-08	2.67402e-07	8376	2216	-0.04278	0.0438973	0.330239	0.645517	520	55
s__Merdimonas_faecis|t__SGB4626	0.00267143	0.0331132	0.935717	0.981501	914	105	0.0228186	0.0346389	0.510234	0.741419	835	81	0.0546593	0.00903264	1.47884e-09	2.65901e-08	12222	859	0.0419567	0.0109182	0.000122525	0.000734681	8376	955
s__Methanobrevibacter_smithii|t__SGB714_group	-0.00360877	0.0331131	0.91324	0.976729	914	362	0.0804829	0.0345355	0.0200211	0.116834	835	257	0.0348695	0.00904066	0.000115393	0.000836487	12222	4740	0.0577011	0.0109096	1.26084e-07	1.36084e-06	8376	2177	0.0814735	0.0437914	0.0633826	0.27177	520	191
s__GGB9551_SGB14958|t__SGB14958	-0.00453726	0.033113	0.891042	0.975244	914	136	0.102175	0.0344666	0.00311857	0.0440019	835	80	0.0402164	0.00903884	8.6919e-06	8.25955e-05	12222	1859	0.0486953	0.0109149	8.24993e-06	6.45557e-05	8376	544	0.0614773	0.0438544	0.161559	0.47331	520	65
s__GGB8965_SGB13825|t__SGB13825	0.0269659	0.0331013	0.415486	0.760452	914	85							0.0551591	0.00903239	1.04726e-09	1.95988e-08	12222	725	0.0345934	0.0109213	0.00154298	0.00682137	8376	47
s__Butyrivibrio_crossotus|t__SGB5065	0.0475322	0.0330759	0.151043	0.529517	914	127	0.0105459	0.034646	0.760907	0.881107	835	52	0.0495855	0.00903503	4.14301e-08	6.03038e-07	12222	1858	0.0401346	0.010919	0.000238721	0.00128897	8376	220	0.0504943	0.0438814	0.250387	0.57935	520	66
s__Coprococcus_comes|t__SGB4577_group	-0.0140546	0.03311	0.671315	0.891557	914	854	0.0295016	0.0346329	0.394549	0.647849	835	671	0.0454594	0.00903681	4.96231e-07	5.90966e-06	12222	11512	0.048883	0.0109148	7.61227e-06	6.04731e-05	8376	6136	0.0854637	0.0437767	0.0514452	0.245992	520	393
s__GGB5980_SGB8599|t__SGB8599	0.0303341	0.0330981	0.359652	0.727532	914	121	0.0782858	0.0345416	0.0236814	0.129511	835	133	0.0237372	0.00904361	0.00868215	0.0343169	12222	1957	0.0563403	0.0109105	2.4745e-07	2.59905e-06	8376	1205	0.0691616	0.0438323	0.115206	0.400003	520	60
s__Clostridia_bacterium|t__SGB14892	0.053469	0.0330659	0.106215	0.449938	914	41	0.0597387	0.0345861	0.0844937	0.289039	835	106	0.0326494	0.00904134	0.000306099	0.00200495	12222	339	0.0490575	0.0109147	7.06243e-06	5.69309e-05	8376	722	0.112448	0.0436588	0.0102826	0.135889	520	98
s__Clostridiaceae_unclassified_SGB4769|t__SGB4769	0.0715008	0.0330286	0.0306605	0.251079	914	663	0.0659945	0.0345724	0.0566214	0.232431	835	392	0.0485168	0.00903551	8.03684e-08	1.0604e-06	12222	8693	0.0285734	0.0109234	0.00891763	0.0294133	8376	3162	0.0690202	0.0438327	0.115953	0.400003	520	189
s__GGB9104_SGB14036|t__SGB14036	0.0286157	0.0330997	0.387525	0.739213	914	90							0.036243	0.00904022	6.1316e-05	0.000474488	12222	583	0.0545226	0.0109116	5.94775e-07	5.85423e-06	8376	212
s__GGB9455_SGB14847|t__SGB14847													0.0412985	0.00903845	4.94364e-06	5.06516e-05	12222	157	0.0455687	0.0109165	3.01924e-05	0.000223939	8376	47
s__Candidatus_Pseudoscilispira_falkowii|t__SGB63238													0.0456661	0.00903673	4.40321e-07	5.2781e-06	12222	342	0.0387178	0.0109196	0.000393699	0.00198116	8376	182
s__GGB3678_SGB4992|t__SGB4992													0.0475097	0.00903595	1.48204e-07	1.88755e-06	12222	156	0.0356047	0.0109209	0.00111764	0.00512934	8376	93
s__Phocaeicola_vulgatus|t__SGB1814	-0.0584656	0.0330567	0.0772868	0.397086	914	762	-0.0650372	0.0345746	0.0603111	0.241539	835	764	-0.0334769	0.00904109	0.000214216	0.00145508	12222	10315	-0.0529835	0.0109125	1.22372e-06	1.11995e-05	8376	7112	-0.0141032	0.0439331	0.748329	0.905525	520	436
s__Erysipelotrichaceae_bacterium|t__SGB4027	0.027121	0.0331011	0.412808	0.759998	914	164	0.06123	0.0345829	0.0770051	0.276878	835	84	0.0372029	0.0090399	3.8903e-05	0.000319947	12222	2712	0.0487899	0.0109148	7.9226e-06	6.26205e-05	8376	580
s__Clostridia_bacterium|t__SGB14048	0.0365974	0.0330911	0.269037	0.648083	914	237	0.0547635	0.034596	0.113813	0.341024	835	135	0.0411815	0.00903849	5.25833e-06	5.35766e-05	12222	2212	0.0439081	0.0109173	5.82393e-05	0.000387849	8376	873	0.0198237	0.0439288	0.651985	0.835401	520	74
s__Candidatus_Gallimonas_intestinalis|t__SGB54318							0.0221702	0.0346394	0.52233	0.74633	835	53	0.0366742	0.00904008	5.0049e-05	0.000398653	12222	412	0.0510851	0.0109136	2.9013e-06	2.45434e-05	8376	341
s__Firmicutes_bacterium|t__SGB49188	-0.0181851	0.0331078	0.582955	0.855921	914	427	0.0574011	0.0345908	0.0974052	0.313584	835	355	0.0361717	0.00904024	6.33977e-05	0.000487778	12222	4504	0.0596152	0.0109084	4.75984e-08	5.44791e-07	8376	2693	0.0357148	0.0439094	0.416377	0.707284	520	209
s__GGB9104_SGB14037|t__SGB14037	0.0443416	0.0330807	0.180447	0.555923	914	62	0.0413435	0.0346183	0.232714	0.506138	835	55	0.0389913	0.00903928	1.61924e-05	0.00014416	12222	444	0.0445286	0.010917	4.56806e-05	0.000316328	8376	303
s__Clostridia_bacterium|t__SGB53490							0.0696501	0.0345638	0.0442133	0.197006	835	67	0.0367682	0.00904005	4.78677e-05	0.000385041	12222	584	0.0423031	0.010918	0.000107612	0.000663042	8376	469	0.0792496	0.0437993	0.0709712	0.287335	520	48
s__GGB45537_SGB63217|t__SGB63217													0.0388994	0.00903932	1.69542e-05	0.00014949	12222	291	0.0442463	0.0109171	5.10383e-05	0.000347282	8376	227
s__GGB9695_SGB15210|t__SGB15210	0.0371841	0.0330904	0.26143	0.648083	914	82	0.05259	0.0346	0.128905	0.365813	835	87	0.0401223	0.00903888	9.12293e-06	8.53645e-05	12222	550	0.0416457	0.0109183	0.000137558	0.00080462	8376	476
s__Slackia_isoflavoniconvertens|t__SGB14773_group	0.0571698	0.0330592	0.0840905	0.407105	914	273	0.0558111	0.0345939	0.107054	0.33327	835	156	0.0402777	0.00903882	8.42128e-06	8.04408e-05	12222	3822	0.0371692	0.0109203	0.000667949	0.00319676	8376	1276	0.0654589	0.0438432	0.13604	0.432576	520	91
s__Christensenella_massiliensis|t__SGB29339	0.0198065	0.0331068	0.549815	0.83898	914	163	0.098619	0.034479	0.00433879	0.0462184	835	172	0.0296771	0.00904218	0.00103335	0.00592237	12222	1985	0.0508605	0.0109137	3.20701e-06	2.68394e-05	8376	1833	0.0104894	0.0439351	0.811396	0.930574	520	45
s__Dysosmobacter_welbionis|t__SGB15078	0.0366712	0.033091	0.268071	0.648083	914	899	0.0399911	0.0346202	0.248365	0.521503	835	804	0.0491365	0.00903524	5.48199e-08	7.50296e-07	12222	10891	0.0330471	0.0109219	0.00248748	0.0103535	8376	8097	-0.0239396	0.0439249	0.58598	0.799994	520	479
s__Akkermansia_muciniphila|t__SGB9226	0.0538501	0.0330653	0.103743	0.444286	914	526	0.00393066	0.0346477	0.909704	0.963699	835	361	0.0303968	0.00904198	0.000776905	0.00459627	12222	6731	0.0519689	0.0109131	1.94816e-06	1.72252e-05	8376	2717	0.089787	0.04376	0.0406909	0.2238	520	230
s__GGB9712_SGB15244|t__SGB15244	0.0376634	0.0330898	0.255328	0.643103	914	403	0.0428061	0.0346162	0.216587	0.488527	835	184	0.0385185	0.00903945	2.04892e-05	0.000177251	12222	6047	0.0417128	0.0109183	0.000134172	0.000792706	8376	1411	0.067842	0.0438362	0.122324	0.417045	520	151
s__Oscillibacter_SGB15077|t__SGB15077	0.0757849	0.0330181	0.0219447	0.215908	914	134	0.0593939	0.0345868	0.0863066	0.291641	835	59	0.0419767	0.00903819	3.44667e-06	3.63286e-05	12222	621	0.0315998	0.0109224	0.00382406	0.0149616	8376	321
s__Bacteroides_thetaiotaomicron|t__SGB1861	0.0180097	0.0331079	0.586596	0.855921	914	763	-0.0546173	0.0345962	0.114783	0.34268	835	699	-0.0397316	0.00903902	1.11415e-05	0.0001032	12222	9928	-0.0420649	0.0109181	0.000117669	0.000711014	8376	6544	-0.0947447	0.0437398	0.0307593	0.184873	520	403
s__Blautia_hydrogenotrophica|t__SGB4677	0.0406674	0.0330859	0.219334	0.605154	914	219	0.0848339	0.034523	0.0142009	0.0971579	835	465	0.0248732	0.00904336	0.00596035	0.0255404	12222	2373	0.0518495	0.0109131	2.05667e-06	1.80825e-05	8376	5153	0.00857146	0.0439359	0.845399	0.936661	520	158
s__Candidatus_Metalachnospira_gallinarum|t__SGB5181	0.0878594	0.0329853	0.00786734	0.105862	914	44							0.0343205	0.00904083	0.000147659	0.00104558	12222	331	0.0394844	0.0109193	0.000300925	0.00157508	8376	322
s__Coprobacter_fastidiosus|t__SGB1963	0.0178518	0.033108	0.589881	0.855921	914	621	0.0207771	0.0346405	0.548807	0.762213	835	242	0.0414094	0.0090384	4.66231e-06	4.85834e-05	12222	7202	0.0440858	0.0109172	5.43439e-05	0.000365014	8376	1956	-0.0243778	0.0439244	0.579138	0.798044	520	146
s__Faecalibacterium_prausnitzii|t__SGB15322	0.0350221	0.033093	0.290201	0.672762	914	230	0.0677379	0.0345684	0.0503834	0.215442	835	89	0.0495401	0.00903506	4.26235e-08	6.10715e-07	12222	3318	0.0198738	0.0109257	0.0689467	0.148677	8376	568	0.0593861	0.0438599	0.176328	0.494425	520	44
s__GGB4585_SGB6340|t__SGB6340	0.0392092	0.0330878	0.236325	0.619726	914	360	0.0782086	0.0345418	0.02382	0.129511	835	228	0.0264528	0.009043	0.0034484	0.016342	12222	5267	0.0507641	0.0109137	3.34753e-06	2.78664e-05	8376	1466	0.041473	0.0438997	0.345241	0.652372	520	101
s__Butyricimonas_virosa|t__SGB1784	0.0377614	0.0330897	0.254093	0.642253	914	312	0.043264	0.0346155	0.211708	0.485508	835	220	0.0410197	0.00903855	5.7248e-06	5.70824e-05	12222	4169	0.0381702	0.0109199	0.000475656	0.00237828	8376	1493	-0.00459006	0.043937	0.916837	0.963092	520	137
s__Clostridium_sp_AT4|t__SGB4753	-0.0243249	0.0331035	0.462643	0.789773	914	134	-0.0075074	0.034647	0.828509	0.921688	835	379	-0.0449431	0.00903702	6.67454e-07	7.79688e-06	12222	1537	-0.0340886	0.0109215	0.00180698	0.00785533	8376	3974	-0.0411405	0.0439003	0.349125	0.652372	520	173
s__Streptococcus_thermophilus|t__SGB8002	0.0300092	0.0330984	0.364822	0.727532	914	593	0.0496473	0.0346052	0.151755	0.408495	835	455	0.0392036	0.00903921	1.45556e-05	0.000131502	12222	8867	0.0338723	0.0109215	0.00193234	0.00828524	8376	6120	0.0766785	0.0438081	0.080654	0.313475	520	242
s__GGB1681_SGB2313|t__SGB2313	0.01487	0.0331096	0.653457	0.881878	914	149	0.0310678	0.0346312	0.369923	0.625976	835	44	0.040903	0.00903859	6.08596e-06	5.9688e-05	12222	1767	0.0372803	0.0109202	0.000643482	0.00308911	8376	336
s__GGB6606_SGB9340|t__SGB9340	-0.015884	0.0331091	0.631522	0.871558	914	296	0.0623241	0.0345806	0.0718618	0.268175	835	96	0.0404812	0.00903875	7.58036e-06	7.39489e-05	12222	4118	0.0378216	0.01092	0.00053584	0.00266219	8376	572
s__Clostridium_spiroforme|t__SGB6747	0.0209278	0.0331061	0.527451	0.833791	914	350	0.0647688	0.0345752	0.0613806	0.244628	835	428	0.0440149	0.0090374	1.12818e-06	1.26938e-05	12222	3411	0.0252825	0.0109243	0.0206737	0.0587194	8376	4631	0.0763034	0.0438094	0.0821522	0.317184	520	209
s__Clostridia_bacterium|t__SGB3993	0.0636195	0.0330462	0.0545192	0.325584	914	97	0.0734104	0.0345545	0.0339236	0.170867	835	84	0.0346891	0.00904072	0.000125183	0.000900333	12222	849	0.0313174	0.0109225	0.00415098	0.0158446	8376	917	0.0972201	0.0437293	0.0266315	0.172815	520	52
s__Blautia_obeum|t__SGB4809	0.0322301	0.0330961	0.330398	0.712001	914	465	0.041913	0.0346175	0.226336	0.502221	835	410	0.0402846	0.00903882	8.3917e-06	8.04408e-05	12222	4750	0.0316822	0.0109223	0.00373322	0.0146796	8376	3277	0.0641911	0.0438469	0.143805	0.443978	520	205
s__Phocaeicola_dorei|t__SGB1815	0.0906987	0.0329768	0.00607053	0.0895893	914	650	0.0705066	0.0345617	0.0416632	0.191252	835	478	0.0306231	0.00904192	0.000709388	0.00423784	12222	8801	0.0351678	0.0109211	0.00128598	0.00585048	8376	4082	0.0500857	0.0438823	0.254246	0.57935	520	274
s__GGB9581_SGB14999|t__SGB14999	0.0537489	0.0330654	0.104395	0.444286	914	580	0.0558802	0.0345938	0.10662	0.33327	835	508	0.0316509	0.00904163	0.000465919	0.00295673	12222	6060	0.0423117	0.010918	0.000107265	0.000663042	8376	4965	0.0217568	0.0439271	0.620602	0.816729	520	195
s__Christensenellaceae_bacterium_NSJ_44|t__SGB7265	0.0571845	0.0330591	0.0840108	0.407105	914	78	0.064183	0.0345765	0.0637695	0.251558	835	118	0.0392939	0.00903918	1.39088e-05	0.000126909	12222	644	0.0287969	0.0109233	0.00839729	0.0281408	8376	1147
s__Lachnospiraceae_bacterium|t__SGB4773													0.0317595	0.0090416	0.000445347	0.002836	12222	130	0.0443166	0.0109171	4.96503e-05	0.000339313	8376	230
s__Dielma_fastidiosa|t__SGB4031	-0.0264977	0.0331017	0.423632	0.761645	914	212	-0.0517759	0.0346015	0.134941	0.376826	835	276	-0.0341667	0.00904088	0.000158123	0.00110686	12222	792	-0.0419642	0.0109182	0.000122185	0.000734681	8376	1364	-0.011294	0.0439347	0.797232	0.924028	520	71
s__GGB4739_SGB6564|t__SGB6564	0.07232	0.0330266	0.0287951	0.2414	914	40							0.0381905	0.00903956	2.40867e-05	0.000206425	12222	444	0.030886	0.0109226	0.00469935	0.0173865	8376	235
s__Pseudoflavonifractor_sp_Marseille_P3106|t__SGB15142													-0.0393247	0.00903917	1.36942e-05	0.000125576	12222	125	-0.032803	0.0109219	0.0026777	0.0110279	8376	177
s__GGB3256_SGB4303|t__SGB4303	0.0498056	0.0330722	0.132422	0.496186	914	275	0.0540399	0.0345973	0.118675	0.347972	835	214	0.0252097	0.00904329	0.00531699	0.0234973	12222	4366	0.0456939	0.0109164	2.87066e-05	0.000213932	8376	1496	0.0815814	0.043791	0.0630321	0.27177	520	130
s__Clostridia_bacterium|t__SGB14223	0.03161	0.0330968	0.339791	0.716035	914	124	0.0318539	0.0346304	0.35793	0.62127	835	62	0.0275228	0.00904274	0.0023423	0.0118016	12222	1468	0.0484427	0.010915	9.18834e-06	7.15411e-05	8376	390
s__Actinomyces_sp_ICM58|t__SGB17169	0.0568327	0.0330598	0.0859374	0.413856	914	103	0.0446369	0.0346134	0.197553	0.46741	835	55	0.03077	0.00904188	0.000668499	0.00400663	12222	2693	0.0396755	0.0109192	0.000281221	0.00148686	8376	2102
s__Bacilli_unclassified_SGB6410|t__SGB6410													0.0285056	0.00904249	0.00162319	0.00878149	12222	118	0.0449478	0.0109168	3.86998e-05	0.000275297	8376	119
s__GGB4599_SGB6362|t__SGB6362	0.0590512	0.0330555	0.0743625	0.388809	914	230	0.0290213	0.0346334	0.402295	0.654539	835	100	0.0340883	0.00904091	0.000163721	0.00113737	12222	2755	0.034488	0.0109213	0.00159496	0.00701155	8376	642	0.0559821	0.0438686	0.202481	0.53174	520	52
s__Phocaeicola_plebeius|t__SGB1903_group	-0.0334286	0.0330948	0.312722	0.690726	914	129	0.0325565	0.0346296	0.347421	0.610173	835	128	0.044868	0.00903705	6.96654e-07	8.08648e-06	12222	1857	0.0373224	0.0109202	0.00063445	0.00306455	8376	916	0.0292076	0.0439187	0.506322	0.760636	520	71
s__GGB3532_SGB4720|t__SGB4720	0.0289169	0.0330995	0.382547	0.732281	914	53							0.0315952	0.00904165	0.000476804	0.00301537	12222	380	0.0408755	0.0109187	0.000182597	0.00102425	8376	179
s__Clostridia_bacterium|t__SGB14932	0.0616138	0.0330504	0.0626094	0.355824	914	456	0.0727329	0.0345562	0.03561	0.174023	835	417	0.0190802	0.00904452	0.0349137	0.10497	12222	4972	0.0429242	0.0109177	8.50629e-05	0.000543361	8376	3490	0.0379523	0.0439058	0.387767	0.687137	520	238
s__Massilimicrobiota_timonensis|t__SGB6767	0.0240059	0.0331038	0.468533	0.795376	914	164	0.0468678	0.0346099	0.176048	0.437814	835	132	0.0226712	0.00904384	0.0121956	0.0452828	12222	1030	0.0500329	0.0109141	4.62272e-06	3.80766e-05	8376	1361
s__GGB1266_SGB1699|t__SGB1699	0.0333381	0.0330949	0.314035	0.690726	914	130	0.0343261	0.0346275	0.321829	0.589781	835	79	0.0370246	0.00903996	4.23678e-05	0.000345345	12222	1668	0.0288207	0.0109233	0.00834361	0.0280812	8376	709	0.087075	0.0437706	0.047188	0.241321	520	47
s__Candidatus_Flemingibacterium_merdigallinarum|t__SGB59451													0.0268914	0.00904289	0.00294748	0.014263	12222	174	0.0448644	0.0109168	4.00017e-05	0.00028327	8376	155
s__GGB9631_SGB15085|t__SGB15085	0.069201	0.0330339	0.0364602	0.266888	914	118	0.0750704	0.0345502	0.030077	0.156286	835	65	0.0387085	0.00903938	1.86465e-05	0.000163625	12222	2255	0.0214447	0.0109253	0.0496974	0.114884	8376	437	0.0259331	0.0439227	0.555162	0.789414	520	48
s__Clostridia_bacterium|t__SGB15370	0.0312917	0.0330971	0.344679	0.720048	914	418	0.0428674	0.0346161	0.215929	0.488527	835	264	0.0292955	0.00904228	0.00119916	0.00676697	12222	5773	0.0429129	0.0109178	8.54296e-05	0.000543485	8376	1849	0.0256219	0.0439231	0.559921	0.794243	520	139
s__Clostridia_bacterium|t__SGB6370	0.0504177	0.0330712	0.127725	0.491044	914	115	0.0120073	0.0346454	0.728997	0.866072	835	46	0.0366538	0.00904008	5.05355e-05	0.000399492	12222	1550	0.0324325	0.0109221	0.00299182	0.0120056	8376	256
s__Allisonella_histaminiformans|t__SGB5843	0.00913631	0.0331119	0.78267	0.942073	914	166	0.0511938	0.0346025	0.139389	0.385315	835	87	0.0366673	0.00904008	5.0212e-05	0.000398653	12222	1949	0.0280885	0.0109235	0.0101466	0.0326065	8376	862	0.105273	0.0436933	0.0163285	0.144288	520	41
s__GGB4769_SGB6602|t__SGB6602	0.0390625	0.033088	0.238084	0.620647	914	273	0.00430509	0.0346476	0.901144	0.959572	835	86	0.0353212	0.00904052	9.39579e-05	0.000703342	12222	3848	0.0306943	0.0109227	0.00496337	0.018234	8376	512	0.109149	0.043675	0.0127583	0.135889	520	40
s__Clostridia_bacterium|t__SGB5183	-0.0110834	0.0331113	0.737904	0.921153	914	51	-0.0228377	0.0346389	0.509881	0.741419	835	89	-0.0328361	0.00904128	0.000282607	0.0018779	12222	563	-0.0397085	0.0109192	0.00027795	0.00147455	8376	864
s__Clostridia_bacterium|t__SGB53496													0.0287542	0.00904242	0.00147682	0.00810927	12222	161	0.0413897	0.0109185	0.000151217	0.000875461	8376	179
s__Peptococcaceae_bacterium|t__SGB4053													0.0302244	0.00904203	0.000832296	0.00484581	12222	575	0.0390336	0.0109195	0.000352643	0.00179184	8376	213
s__Clostridia_bacterium|t__SGB6388													0.0385624	0.00903943	2.0049e-05	0.000174265	12222	253	0.0268181	0.0109239	0.0141089	0.0424625	8376	206
s__Eubacterium_sp_AF15_50|t__SGB5042	0.0153176	0.0331094	0.643735	0.877758	914	483	0.0306988	0.0346316	0.375638	0.628103	835	265	0.0327947	0.0090413	0.000287661	0.00190458	12222	5013	0.0351233	0.0109211	0.00130437	0.00588281	8376	2152	0.0657079	0.0438425	0.134554	0.432576	520	153
s__Clostridia_bacterium|t__SGB14862	0.0574611	0.0330586	0.0825201	0.406497	914	51	0.0305304	0.0346318	0.378262	0.631028	835	189	0.0286182	0.00904246	0.00155532	0.00846426	12222	651	0.0418393	0.0109183	0.00012801	0.000762175	8376	1996	-0.0227363	0.0439261	0.604956	0.808608	520	50
s__Gemmiger_SGB15299|t__SGB15299	0.0111302	0.0331113	0.736839	0.921153	914	597	-0.00811757	0.0346468	0.814814	0.915581	835	265	0.036166	0.00904024	6.35654e-05	0.000487778	12222	7658	0.0334037	0.0109217	0.00223179	0.00938912	8376	2129	0.0641858	0.0438469	0.143838	0.443978	520	150
s__Coprococcus_eutactus|t__SGB5117	0.0249024	0.033103	0.452084	0.784316	914	512	0.0170749	0.0346429	0.622226	0.807026	835	232	0.0350988	0.00904059	0.000103991	0.000765943	12222	5822	0.0345546	0.0109213	0.00156191	0.00688561	8376	1495	-0.0103388	0.0439351	0.814053	0.930574	520	97
s__Candidatus_Alangreenwoodia_gallinarii|t__SGB60876	0.065152	0.033043	0.0489415	0.305179	914	90							0.0365994	0.0090401	5.18504e-05	0.000408127	12222	833	0.0236363	0.0109248	0.0305268	0.079624	8376	231
s__Clostridiales_bacterium_Marseille_P2846|t__SGB29342							-0.0351509	0.0346265	0.310333	0.583314	835	112	-0.0340395	0.00904092	0.000167298	0.00115783	12222	243	-0.0281015	0.0109235	0.0101115	0.0325608	8376	836	-0.0536012	0.0438743	0.222377	0.551684	520	62
s__Ruminococcaceae_unclassified_SGB15236|t__SGB15236	0.0296836	0.0330987	0.370052	0.727532	914	660	0.0449599	0.0346129	0.194326	0.46244	835	363	0.0225254	0.00904387	0.0127629	0.0469082	12222	8650	0.0406821	0.0109188	0.000195913	0.00109112	8376	2690	0.0971903	0.0437295	0.0266781	0.172815	520	218
s__Blautia_sp_MSK_20_85|t__SGB4828_group	0.0133185	0.0331104	0.687598	0.893122	914	623	0.0593245	0.0345869	0.0866752	0.291641	835	276	0.0287589	0.00904242	0.00147416	0.00810927	12222	8229	0.0347877	0.0109212	0.00145117	0.00648882	8376	2069	0.0606295	0.0438566	0.16743	0.483638	520	115
s__Pseudoflavonifractor_SGB15156|t__SGB15156_group	0.0441122	0.0330811	0.182714	0.558284	914	205	0.0850154	0.0345225	0.0139944	0.09691	835	174	0.0341145	0.0090409	0.000161829	0.0011285	12222	1030	0.0179577	0.0109261	0.100303	0.199712	8376	1055	0.0623207	0.0438521	0.155873	0.468422	520	52
s__Acidaminococcaceae_unclassified_SGB5785|t__SGB5785	-0.00261584	0.0331132	0.937052	0.981501	914	99							0.031798	0.00904159	0.000438264	0.00281041	12222	1621	0.0360449	0.0109207	0.000968834	0.00451258	8376	283	0.0352631	0.0439102	0.4223	0.707284	520	49
s__Clostridia_bacterium|t__SGB14845	0.0122894	0.0331108	0.710605	0.906814	914	113	0.0618004	0.0345817	0.0742877	0.272278	835	133	0.033826	0.00904099	0.000183832	0.00126273	12222	1375	0.0270357	0.0109238	0.0133461	0.0407941	8376	1202	0.0576067	0.0438645	0.189668	0.51223	520	53
s__GGB6601_SGB9333|t__SGB9333	0.036618	0.0330911	0.268767	0.648083	914	163	0.0109348	0.0346459	0.752372	0.877199	835	102	0.0260533	0.00904309	0.00397081	0.0182518	12222	2803	0.0421024	0.0109181	0.000116029	0.000703822	8376	743	0.0309818	0.0439164	0.480834	0.746069	520	52
s__Blautia_producta|t__SGB4785							-0.0125734	0.0346452	0.716758	0.859063	835	90	-0.0276188	0.00904271	0.00226105	0.0115188	12222	270	-0.0399085	0.0109191	0.000258835	0.00139202	8376	1029
s__Bacilli_bacterium|t__SGB6538													0.0250562	0.00904332	0.00560222	0.0244049	12222	210	0.0407739	0.0109187	0.000189484	0.00105908	8376	83
s__Clostridia_bacterium|t__SGB6359	0.0292136	0.0330992	0.377681	0.727532	914	120	0.0652899	0.034574	0.0593182	0.239989	835	62	0.0356213	0.00904042	8.18574e-05	0.000617805	12222	1804	0.022564	0.010925	0.0389211	0.0964171	8376	385
s__Bacteroides_xylanisolvens|t__SGB1867	-0.0523091	0.033068	0.114027	0.467867	914	601	-0.0144126	0.0346443	0.677505	0.830874	835	566	-0.0376359	0.00903975	3.15733e-05	0.000264408	12222	7689	-0.0227861	0.010925	0.0370371	0.0925927	8376	5090	-0.0200416	0.0439287	0.648416	0.834496	520	339
s__Faecalibacterium_prausnitzii|t__SGB15317	-0.0160164	0.0331091	0.628682	0.870979	914	730	0.0523964	0.0346004	0.130321	0.367676	835	489	0.0298963	0.00904212	0.000947976	0.00550186	12222	9760	0.0336122	0.0109216	0.00209362	0.00885546	8376	4145	0.0811155	0.0437927	0.064557	0.27177	520	259
s__Clostridia_bacterium|t__SGB14150	0.00302857	0.0331132	0.927146	0.978227	914	99	0.0349181	0.0346268	0.31355	0.585349	835	123	0.0237987	0.0090436	0.00851034	0.0337835	12222	686	0.0444256	0.010917	4.75713e-05	0.000326531	8376	986	0.0415658	0.0438995	0.344162	0.652372	520	71
s__Raoultibacter_timonensis|t__SGB33550							-0.0179801	0.0346423	0.603885	0.79966	835	62	-0.03157	0.00904165	0.000481792	0.00303645	12222	615	-0.0321617	0.0109222	0.00324234	0.0129116	8376	605
s__GGB45599_SGB63311|t__SGB63311	-0.00259632	0.0331132	0.937521	0.981501	914	64							0.0279211	0.00904264	0.0020215	0.0105927	12222	390	0.0390384	0.0109195	0.000352052	0.00179184	8376	264
s__Candidatus_Pseudoscilispira_faecavium|t__SGB63239	0.0572585	0.033059	0.0836101	0.407105	914	73							0.0375872	0.00903977	3.23259e-05	0.00026948	12222	711	0.0185612	0.0109259	0.0893902	0.181992	8376	319
s__Ruminococcaceae_unclassified_SGB4191|t__SGB4191	0.0425854	0.0330833	0.198345	0.577979	914	503	0.0333376	0.0346287	0.335969	0.604892	835	276	0.0207568	0.00904421	0.0217477	0.0721251	12222	6476	0.0435038	0.0109175	6.81145e-05	0.000449785	8376	1723	0.0429121	0.043897	0.328746	0.645517	520	136
s__Clostridia_bacterium|t__SGB15384	-0.0693861	0.0330335	0.035961	0.266888	914	70							-0.0314794	0.00904168	0.000500194	0.00312026	12222	1136	-0.0255062	0.0109243	0.0195764	0.0560093	8376	128
s__Intestinibacillus_sp_Marseille_P6563|t__SGB29313	0.0742852	0.0330218	0.0247134	0.233121	914	81	0.0182873	0.0346422	0.597714	0.795338	835	95	0.0239382	0.00904357	0.0081316	0.0328488	12222	603	0.0369936	0.0109203	0.000708352	0.00337979	8376	642
s__Clostridia_bacterium|t__SGB14250	0.0255817	0.0331025	0.439838	0.773946	914	349	-0.0191409	0.0346416	0.580726	0.786759	835	145	0.0251357	0.0090433	0.00545282	0.0239246	12222	4327	0.0413319	0.0109185	0.00015447	0.000888769	8376	828	0.0707379	0.0438274	0.107134	0.387945	520	74
s__Clostridia_bacterium|t__SGB14020	0.0555107	0.0330623	0.0934992	0.428042	914	134	0.079663	0.0345378	0.0213248	0.121581	835	112	0.0235647	0.00904365	0.00918078	0.035901	12222	1089	0.0314005	0.0109224	0.0040522	0.0155054	8376	634	0.0516428	0.0438788	0.23976	0.572869	520	63
s__GGB9636_SGB15107|t__SGB15107	0.0222074	0.0331051	0.502509	0.822533	914	250	-0.00530217	0.0346475	0.87841	0.947722	835	70	0.0350758	0.0090406	0.000105084	0.000770899	12222	3448	0.0277871	0.0109236	0.0109842	0.0347278	8376	461
s__GGB9677_SGB15180|t__SGB15180	0.00681732	0.0331125	0.836928	0.96412	914	414	0.0362655	0.0346252	0.295231	0.574344	835	147	0.021603	0.00904405	0.0169257	0.0585693	12222	6197	0.0412367	0.0109185	0.000159978	0.000913121	8376	949	0.0591449	0.0438606	0.178095	0.494425	520	113
s__Clostridia_bacterium|t__SGB5291													0.0274867	0.00904274	0.00237364	0.0119267	12222	172	0.0325945	0.010922	0.0028505	0.0115202	8376	207
s__Mesosutterella_multiformis|t__SGB9272_group	0.0521029	0.0330683	0.115462	0.471641	914	102	0.0307595	0.0346316	0.374694	0.628103	835	93	0.0315227	0.00904167	0.000491326	0.0030754	12222	1216	0.0239747	0.0109247	0.0282236	0.07518	8376	606
s__Coprobacter_secundus|t__SGB1962	0.0320993	0.0330962	0.332365	0.713883	914	489	0.0374893	0.0346236	0.279225	0.560498	835	131	0.0303376	0.009042	0.000795523	0.00467625	12222	5464	0.025858	0.0109242	0.0179533	0.0522248	8376	945	0.0356094	0.0439096	0.417755	0.707284	520	64
s__Blautia_caecimuris|t__SGB4862	-0.0515843	0.0330692	0.119133	0.478522	914	131	-0.000735794	0.0346479	0.983062	0.993647	835	390	-0.0271506	0.00904283	0.00268363	0.0131598	12222	1378	-0.0329968	0.0109219	0.00252563	0.0104844	8376	4301	-0.0175187	0.0439307	0.690219	0.870991	520	196
s__Candidatus_Methanomassiliicoccus_intestinalis|t__SGB363													0.0249184	0.00904335	0.00586997	0.0253413	12222	296	0.0351434	0.0109211	0.00129602	0.00586207	8376	284
s__GGB9582_SGB15000|t__SGB15000													0.0341864	0.00904088	0.000156745	0.00110142	12222	370	0.021301	0.0109253	0.051247	0.117597	8376	110
s__Eggerthellaceae_bacterium|t__SGB14334	0.0440791	0.0330811	0.183044	0.558284	914	94	0.0493384	0.0346057	0.154321	0.414006	835	76	0.0187712	0.00904457	0.037969	0.112861	12222	1397	0.0393448	0.0109194	0.000316131	0.00164367	8376	603
s__Dialister_hominis|t__SGB5803	0.00437521	0.033113	0.894911	0.976729	914	123	0.0416502	0.0346179	0.229264	0.503513	835	121	0.0328727	0.00904127	0.00027821	0.00185541	12222	1358	0.0234707	0.0109248	0.0317121	0.0820321	8376	852	0.0324139	0.0439144	0.460778	0.733972	520	43
s__Coprococcus_eutactus|t__SGB5121	-0.00650929	0.0331126	0.8442	0.964348	914	368	0.0610191	0.0345834	0.0780301	0.277328	835	138	0.0303615	0.00904199	0.000787963	0.0046467	12222	4728	0.0276311	0.0109236	0.0114414	0.0360278	8376	863	0.0118392	0.0439344	0.787672	0.920266	520	79
s__Faecalibacterium_prausnitzii|t__SGB15332_group	0.0135821	0.0331103	0.681749	0.893122	914	832	0.0403345	0.0346198	0.244324	0.518017	835	675	0.0202398	0.00904431	0.0252492	0.0818145	12222	11126	0.0393533	0.0109194	0.000315182	0.00164367	8376	5972	0.0574782	0.0438648	0.190659	0.51223	520	397
s__Clostridia_unclassified_SGB14297|t__SGB14297													0.0289833	0.00904236	0.0013528	0.00751827	12222	274	0.0279031	0.0109236	0.0106547	0.0339595	8376	130
s__Streptococcus_sp_A12|t__SGB8059_group	-0.0313587	0.033097	0.343646	0.719534	914	343	-0.0235996	0.0346383	0.495861	0.737334	835	224	-0.0291438	0.00904232	0.0012717	0.00711067	12222	3931	-0.0288717	0.0109233	0.00822946	0.0278167	8376	3759	-0.0115996	0.0439345	0.791869	0.921162	520	123
s__Butyricimonas_faecihominis|t__SGB1786	0.0416412	0.0330846	0.208487	0.589362	914	282	0.0365474	0.0346248	0.291491	0.569795	835	173	0.032355	0.00904143	0.000346868	0.00225587	12222	3700	0.01606	0.0109264	0.141643	0.257459	8376	1651	0.0860107	0.0437747	0.0499655	0.245992	520	112
s__Clostridia_bacterium|t__SGB15373	0.0525359	0.0330676	0.112465	0.467752	914	724	-0.0240942	0.0346379	0.486871	0.729343	835	509	0.0256528	0.00904319	0.00456572	0.0205233	12222	9647	0.0340581	0.0109215	0.00182422	0.00786473	8376	4320	0.0300968	0.0439176	0.49346	0.754375	520	229
s__Ruminococcaceae_bacterium_UBA1375|t__SGB14840													0.0286475	0.00904245	0.0015381	0.00839544	12222	135	0.0269372	0.0109239	0.0136868	0.0414309	8376	131
s__GGB58233_SGB79883|t__SGB79883	-0.0768805	0.0330153	0.0200963	0.211358	914	62	-0.0149409	0.0346441	0.666384	0.82522	835	193	-0.0194286	0.00904446	0.0317238	0.0981138	12222	391	-0.0337228	0.0109216	0.00202363	0.00860982	8376	2067	-0.0602568	0.0438576	0.170061	0.483638	520	53
s__Slackia_equolifaciens|t__SGB33546													0.0263639	0.00904302	0.00355899	0.0167794	12222	177	0.0296974	0.010923	0.00656543	0.0230897	8376	58
s__Eubacterium_ramulus|t__SGB4959	0.00831538	0.0331122	0.801772	0.944357	914	741	0.045073	0.0346127	0.193205	0.46244	835	561	0.0234168	0.00904368	0.00962861	0.0370985	12222	9663	0.0294353	0.0109231	0.00705766	0.0244364	8376	5011	0.103224	0.0437028	0.0185474	0.151967	520	316
s__Ruminococcaceae_bacterium|t__SGB4184	0.030651	0.0330978	0.354652	0.727532	914	148	0.0360558	0.0346254	0.298034	0.574344	835	138	0.0230643	0.00904376	0.0107751	0.0410845	12222	2403	0.0295264	0.0109231	0.00688299	0.0239908	8376	1450	0.0666558	0.0438398	0.12901	0.424932	520	94
s__Sutterella_SGB9281|t__SGB9281	0.0296564	0.0330987	0.370491	0.727532	914	44							0.0345621	0.00904076	0.000132533	0.000945783	12222	637	0.0161646	0.0109264	0.139069	0.254256	8376	223
s__Actinomyces_sp_ICM47|t__SGB17167	0.0298925	0.0330985	0.366691	0.727532	914	151							0.0229465	0.00904378	0.0111846	0.0420338	12222	3917	0.0328467	0.0109219	0.00264269	0.0109124	8376	3309
s__GGB3303_SGB4364|t__SGB4364	-0.0114919	0.0331111	0.728619	0.920961	914	65							0.026137	0.00904307	0.00385576	0.0179024	12222	786	0.032588	0.010922	0.00285612	0.0115202	8376	199
s__GGB9501_SGB14898|t__SGB14898	-0.00848664	0.0331121	0.797777	0.944357	914	160	0.0437005	0.0346148	0.20713	0.479025	835	149	0.0292807	0.00904228	0.00120607	0.00678507	12222	1390	0.0270856	0.0109238	0.0131762	0.040433	8376	1251	0.00514951	0.0439369	0.906745	0.960749	520	68
s__Olsenella_timonensis|t__SGB14360													0.0311597	0.00904177	0.00057045	0.00347576	12222	319	0.0206892	0.0109255	0.0583045	0.129981	8376	56
s__Roseburia_sp_AM59_24XD|t__SGB4654	0.0393946	0.0330876	0.234115	0.619726	914	197	0.0214476	0.03464	0.535983	0.752503	835	121	0.0355477	0.00904045	8.46822e-05	0.000636505	12222	3295	0.0123746	0.010927	0.257466	0.401729	8376	849
s__Prevotella_copri_clade_A|t__SGB1626	-0.02127	0.0331058	0.520719	0.831514	914	296	0.0222971	0.0346393	0.519952	0.746295	835	277	0.0284774	0.00904249	0.00164063	0.00884975	12222	3305	0.0269465	0.0109239	0.0136539	0.0414176	8376	1397	0.061681	0.0438538	0.160171	0.47331	520	99
s__Clostridia_bacterium|t__SGB3990													0.0240504	0.00904355	0.0078381	0.0319446	12222	110	0.0295455	0.010923	0.00684684	0.0239716	8376	201
s__Butyricimonas_paravirosa|t__SGB1785	0.0322092	0.0330961	0.330711	0.712001	914	381	0.0229535	0.0346388	0.507736	0.741419	835	213	0.0241606	0.00904352	0.00755931	0.0309951	12222	4594	0.0278878	0.0109236	0.0106978	0.0339595	8376	1666	0.0415067	0.0438996	0.34485	0.652372	520	121
s__Erysipelotrichaceae_bacterium|t__SGB4028													0.0292979	0.00904228	0.00119806	0.00676697	12222	268	0.0215892	0.0109253	0.0481785	0.112536	8376	106
s__GGB28319_SGB40892|t__SGB40892													0.0229905	0.00904377	0.0110301	0.0417095	12222	549	0.0306403	0.0109227	0.00504022	0.0184298	8376	98
s__GGB4596_SGB6358|t__SGB6358	0.0462964	0.0330778	0.161967	0.538789	914	162	0.0198029	0.0346412	0.567708	0.775521	835	103	0.023712	0.00904362	0.00875352	0.0345246	12222	1733	0.027963	0.0109235	0.0104882	0.033498	8376	593
s__GGB6007_SGB8633|t__SGB8633													0.0244562	0.00904346	0.00685427	0.0285699	12222	475	0.0282724	0.0109235	0.00966378	0.0313122	8376	152
s__GGB9668_SGB15165|t__SGB15165													0.0272389	0.00904281	0.0025988	0.0128124	12222	150	0.024194	0.0109246	0.0268121	0.0720099	8376	100
s__Clostridia_bacterium|t__SGB4394	0.0227451	0.0331047	0.492216	0.817382	914	379	0.0124915	0.0346452	0.718523	0.859091	835	189	0.0364551	0.00904015	5.55029e-05	0.000433159	12222	4140	0.0104037	0.0109272	0.341081	0.492427	8376	963	0.0543337	0.0438726	0.216112	0.546558	520	103
s__Lachnospiraceae_bacterium|t__SGB5060	-0.00724614	0.0331124	0.826828	0.962529	914	161	0.00428976	0.0346476	0.901495	0.959572	835	113	0.025035	0.00904333	0.00564282	0.0245235	12222	2351	0.0311254	0.0109225	0.00438734	0.0164289	8376	1005	0.0500352	0.0438824	0.254725	0.57935	520	92
s__Candidatus_Allobutyricicoccus_pentlandensis|t__SGB14180	0.0098817	0.0331117	0.765439	0.937586	914	180	0.0576807	0.0345903	0.0957827	0.311634	835	99	0.0194905	0.00904444	0.0311836	0.0972088	12222	913	0.0333866	0.0109217	0.00224348	0.009413	8376	470
s__Collinsella_bouchesdurhonensis|t__SGB14397	0.0429284	0.0330828	0.194751	0.572358	914	106	0.0275637	0.0346348	0.426352	0.673144	835	51	0.0297091	0.00904217	0.00102047	0.00586688	12222	1414	0.0178576	0.0109261	0.102213	0.202412	8376	371
s__GGB4651_SGB6438|t__SGB6438	0.0339099	0.0330943	0.305803	0.690295	914	125	-0.0280273	0.0346343	0.418612	0.669496	835	53	0.0313269	0.00904172	0.000532628	0.00327799	12222	2146	0.0195624	0.0109257	0.0734121	0.1561	8376	318	0.0646423	0.0438456	0.141004	0.443978	520	61
s__Ruminococcus_sp_AF41_9|t__SGB25497	0.0218497	0.0331054	0.509418	0.824211	914	315	0.00210607	0.0346479	0.951545	0.976523	835	159	0.0313658	0.00904171	0.000524182	0.00323687	12222	5044	0.0198641	0.0109257	0.0690818	0.148677	8376	1233
s__GGB49418_SGB69331|t__SGB69331	-0.0166886	0.0331087	0.614345	0.863786	914	77							0.0281401	0.00904258	0.00186283	0.00993148	12222	987	0.0260224	0.0109241	0.0172362	0.0503258	8376	235
s__Blautia_massiliensis|t__SGB4826_group	0.0317359	0.0330966	0.337871	0.71594	914	877	0.0120427	0.0346454	0.728229	0.866072	835	757	0.0213259	0.00904411	0.0183898	0.0623419	12222	11180	0.0293573	0.0109231	0.00721023	0.0249095	8376	7022	0.0682342	0.0438351	0.120174	0.412125	520	418
s__Lachnospiraceae_bacterium|t__SGB5062	-0.0244184	0.0331034	0.460924	0.789773	914	230	-0.0135277	0.0346448	0.696289	0.843146	835	80	-0.0281042	0.00904259	0.00188802	0.0100076	12222	2667	-0.0203471	0.0109256	0.0625897	0.13747	8376	330	-0.0355785	0.0439097	0.418159	0.707284	520	67
s__Lachnospiraceae_bacterium|t__SGB4909	0.202166	0.0324296	6.94293e-10	7.94098e-08	914	428	0.111402	0.0344323	0.00126269	0.0229211	835	170	0.12361	0.00897679	8.06574e-43	9.24536e-41	12222	5282	0.0429933	0.0109177	8.28506e-05	0.000533585	8376	882	0.0329543	0.0439136	0.453333	0.729753	520	74
s__Anaeromassilibacillus_sp_An250|t__SGB14894	0.121511	0.0328679	0.00023124	0.00783647	914	648	0.116562	0.0344118	0.000739031	0.015967	835	513	0.144973	0.0089506	2.14289e-58	3.27505e-56	12222	6154	0.0597052	0.0109083	4.54344e-08	5.26703e-07	8376	4372	-0.00823993	0.043936	0.851308	0.936661	520	237
s__Eggerthellaceae_unclassified_SGB14341|t__SGB14341	0.0830073	0.032999	0.012059	0.137925	914	377	0.140502	0.0343043	4.61843e-05	0.00252782	835	429	0.043828	0.00903747	1.25244e-06	1.39211e-05	12222	5436	0.114089	0.0108565	1.13624e-25	8.08277e-24	8376	3976	-0.000145722	0.0439375	0.997355	0.999069	520	227
s__GGB45432_SGB63101|t__SGB63101	0.0338991	0.0330943	0.305956	0.690295	914	499	0.121274	0.0343922	0.000444571	0.0110604	835	465	0.0495466	0.00903505	4.24515e-08	6.10715e-07	12222	7578	0.122679	0.0108453	1.87645e-29	1.63147e-27	8376	5628	0.0466729	0.0438896	0.288089	0.601113	520	140
s__Pseudoflavonifractor_capillosus|t__SGB15140	0.0423308	0.0330836	0.201043	0.580819	914	375	0.135061	0.0343305	9.04557e-05	0.00332758	835	335	0.00740575	0.00904591	0.412983	0.597194	12222	3505	0.0894509	0.010884	2.36781e-16	7.88432e-15	8376	2786	0.0716745	0.0438245	0.102554	0.37603	520	145
s__GGB3678_SGB4991|t__SGB4991							0.100673	0.0344719	0.00358964	0.0445321	835	69	0.0353097	0.00904052	9.4455e-05	0.000704189	12222	187	0.0718796	0.0108996	4.51839e-11	8.51962e-10	8376	621
s__Dorea_sp_AF36_15AT|t__SGB4552_group	0.0650314	0.0330432	0.0493624	0.305179	914	873	0.0541745	0.0345971	0.117759	0.346524	835	664	0.0027173	0.00904613	0.763891	0.86696	12222	11721	0.0469747	0.0109158	1.7012e-05	0.000128617	8376	6306	0.183299	0.0431931	2.6053e-05	0.00126574	520	345
s__GGB2982_SGB3964|t__SGB3964	0.0580438	0.0330575	0.0794508	0.401643	914	435	0.0602611	0.034585	0.0818064	0.283393	835	408	0.0170778	0.00904484	0.0590331	0.157365	12222	4727	0.0815662	0.0108914	7.64313e-14	2.02737e-12	8376	4119	0.0863265	0.0437735	0.0491276	0.245992	520	211
s__Lachnospiraceae_bacterium|t__SGB4596													0.0766433	0.00901955	2.16134e-17	8.61718e-16	12222	317	0.0350703	0.0109211	0.00132663	0.00596602	8376	193
s__Clostridia_bacterium|t__SGB14182	0.0420084	0.0330841	0.204499	0.583807	914	178	0.0746406	0.0345513	0.0310353	0.160252	835	169	0.0135962	0.00904533	0.132834	0.282292	12222	2494	0.072645	0.0108989	2.80797e-11	5.35911e-10	8376	1261	0.106133	0.0436893	0.0154685	0.143099	520	120
s__GGB9620_SGB15068|t__SGB15068	0.0726538	0.0330258	0.0280634	0.2414	914	94	0.0931388	0.0344973	0.00707702	0.061811	835	199	0.0134072	0.00904535	0.138309	0.292233	12222	1333	0.063637	0.0109057	5.57161e-09	7.45263e-08	8376	1768	0.0690747	0.0438325	0.115665	0.400003	520	102
s__Clostridia_bacterium|t__SGB14259	0.0423466	0.0330836	0.200875	0.580819	914	112	0.0954096	0.0344899	0.00579508	0.0559737	835	102	0.026095	0.00904308	0.0039132	0.0180776	12222	811	0.0730877	0.0108986	2.12773e-11	4.26911e-10	8376	493	0.0543908	0.0438724	0.215629	0.546558	520	53
s__Lachnoclostridium_sp_An131|t__SGB4775	0.0099805	0.0331117	0.763163	0.936051	914	56	0.0945827	0.0344926	0.00623543	0.0588424	835	144	0.0277148	0.00904269	0.00218226	0.011274	12222	501	0.0802729	0.0108926	1.8754e-13	4.89166e-12	8376	1421	0.0627398	0.0438509	0.153104	0.462485	520	63
s__GGB51510_SGB71883|t__SGB71883							-0.0928191	0.0344984	0.00727658	0.0622376	835	148	-0.0163818	0.00904495	0.0701412	0.178665	12222	186	-0.0697799	0.0109012	1.62519e-10	2.95748e-09	8376	1051
s__GGB9730_SGB15291|t__SGB15291	0.0824682	0.0330005	0.0126294	0.142666	914	731	0.0472337	0.0346093	0.172694	0.433583	835	411	0.0231079	0.00904375	0.0106272	0.0406046	12222	10180	0.0589869	0.0109088	6.57523e-08	7.35017e-07	8376	3538	0.116905	0.0436362	0.00761724	0.123357	520	204
s__Lachnoclostridium_SGB4598|t__SGB4598							0.0721433	0.0345577	0.0371353	0.179157	835	55	0.0214208	0.00904409	0.0178768	0.0613349	12222	73	0.074833	0.0108972	7.01503e-12	1.59109e-10	8376	560
s__Alistipes_ihumii|t__SGB2328	0.0512972	0.0330697	0.121205	0.484289	914	660	0.133967	0.0343356	0.000103227	0.00338997	835	379	0.0216762	0.00904404	0.0165565	0.057618	12222	7856	0.0417117	0.0109183	0.000134228	0.000792706	8376	3172	0.0816955	0.0437906	0.0626632	0.27177	520	169
s__Alistipes_communis|t__SGB2290	0.0692444	0.0330338	0.0363424	0.266888	914	792	0.0787566	0.0345403	0.0228517	0.127627	835	504	0.0211016	0.00904415	0.0196552	0.0657803	12222	10523	0.0620631	0.0109068	1.31061e-08	1.69512e-07	8376	4372	0.0450538	0.0438929	0.305159	0.617735	520	286
s__GGB9574_SGB14987|t__SGB14987	-0.0405956	0.033086	0.22015	0.605154	914	187	-0.0801823	0.0345364	0.0204907	0.118471	835	256	-0.0698856	0.00902404	1.03613e-14	3.11517e-13	12222	1170	-0.02384	0.0109247	0.0291218	0.076856	8376	1976	-0.0238551	0.043925	0.587303	0.799994	520	61
s__Lachnoclostridium_sp_An138|t__SGB4774	0.0439356	0.0330813	0.184474	0.55892	914	121	0.0849693	0.0345226	0.0140466	0.09691	835	223	0.0273658	0.00904277	0.00248117	0.0122985	12222	1027	0.074055	0.0108978	1.15403e-11	2.54374e-10	8376	2089	-0.00804851	0.0439361	0.854723	0.936661	520	106
s__Blautia_obeum|t__SGB4811_group	0.0206293	0.0331063	0.533359	0.836122	914	892	0.00691374	0.0346471	0.841883	0.929138	835	768	0.0350426	0.00904061	0.000106685	0.00077952	12222	11819	0.0326111	0.010922	0.00283643	0.0115	8376	7370	0.208971	0.0429674	1.53234e-06	0.000127622	520	428
s__Candidatus_Avimonas_narfia|t__SGB14941	0.0553428	0.0330626	0.0944966	0.428042	914	466	0.0970486	0.0344844	0.00500395	0.0501006	835	398	0.00583096	0.00904601	0.519205	0.694449	12222	4188	0.0760449	0.0108962	3.1983e-12	7.70052e-11	8376	3708	0.00205127	0.0439374	0.962781	0.98474	520	182
s__Lachnospiraceae_bacterium|t__SGB4638	-0.00392324	0.0331131	0.905713	0.976729	914	167	0.0818206	0.0345318	0.0180426	0.110545	835	189	0.0153831	0.00904509	0.0890217	0.213699	12222	2411	0.0665429	0.0109036	1.08833e-09	1.72044e-08	8376	1507	0.101546	0.0437104	0.0205573	0.159799	520	112
s__Clostridium_sp_AF34_13|t__SGB4659	0.0655882	0.033042	0.0474442	0.305179	914	426	0.0381081	0.0346228	0.27136	0.548736	835	260	0.0087882	0.00904581	0.331308	0.526077	12222	5857	0.0519994	0.010913	1.92142e-06	1.70854e-05	8376	2336	0.123182	0.0436029	0.0049092	0.0923246	520	162
s__Flavonifractor_sp_An100|t__SGB15160	0.0605771	0.0330525	0.067165	0.368	914	167	0.101175	0.0344702	0.00342553	0.0440019	835	158	-0.00783299	0.00904589	0.386552	0.576372	12222	1515	0.0610198	0.0109075	2.28458e-08	2.8376e-07	8376	1034	0.0289261	0.0439191	0.510431	0.760636	520	79
s__Faecalibacillus_intestinalis|t__SGB6754	0.076085	0.0330173	0.0214244	0.215908	914	819	0.0806615	0.034535	0.0197465	0.116632	835	660	0.0198459	0.00904438	0.0282342	0.0900547	12222	10877	0.0401595	0.010919	0.000236589	0.00128563	8376	5781	0.0991382	0.043721	0.0237698	0.165809	520	308
s__GGB1420_SGB1957|t__SGB1957	0.031055	0.0330973	0.348342	0.724393	914	312	0.0317007	0.0346305	0.360248	0.621421	835	109	0.0605667	0.00902956	2.06556e-11	4.61979e-10	12222	4610	0.0236789	0.0109248	0.0302284	0.0789773	8376	762	0.0943849	0.0437413	0.0314026	0.185049	520	57
s__Clostridia_bacterium|t__SGB3992							0.0388791	0.0346217	0.261775	0.53462	835	85	0.0270356	0.00904286	0.0027979	0.0136472	12222	526	0.064435	0.0109051	3.58299e-09	5.05169e-08	8376	1268	0.0392866	0.0439036	0.371288	0.676441	520	41
s__Lachnospiraceae_bacterium|t__SGB4964	0.0665693	0.0330399	0.0442167	0.295419	914	710	0.0344974	0.0346273	0.319419	0.589691	835	668	0.00881097	0.00904581	0.330056	0.524999	12222	10132	0.0730482	0.0108986	2.18119e-11	4.32096e-10	8376	6116	0.0354157	0.0439099	0.420294	0.707284	520	427
s__Clostridia_bacterium|t__SGB14854	0.025887	0.0331022	0.434399	0.773298	914	310	0.0983503	0.03448	0.00444663	0.0462184	835	388	0.0225001	0.00904387	0.0128639	0.0471453	12222	3363	0.0596115	0.0109084	4.7691e-08	5.44791e-07	8376	4865	0.0126941	0.0439339	0.772747	0.918247	520	141
s__Firmicutes_bacterium|t__SGB4063	0.045205	0.0330795	0.1721	0.544886	914	267	0.0898012	0.034508	0.00942369	0.0736843	835	220	0.0232665	0.00904371	0.0101035	0.0388467	12222	1841	0.0599493	0.0109082	4.00329e-08	4.67548e-07	8376	1531	-0.0101436	0.0439352	0.817503	0.930871	520	126
s__Blautia_sp_OF03_15BH|t__SGB4779	0.0209197	0.0331061	0.527612	0.833791	914	569	0.0509511	0.0346029	0.141277	0.387922	835	385	0.0659132	0.00902649	3.00665e-13	8.05928e-12	12222	7031	0.0202201	0.0109256	0.0642464	0.140427	8376	3029	0.0575279	0.0438647	0.190275	0.51223	520	165
s__Candidatus_Heteroruminococcus_faecigallinarum|t__SGB63341	0.0747148	0.0330208	0.023891	0.227711	914	41	0.0843958	0.0345243	0.0147104	0.0973968	835	60	0.0113032	0.00904558	0.211478	0.38785	12222	225	0.0451875	0.0109167	3.5175e-05	0.000253682	8376	467
s__Clostridia_unclassified_SGB6376|t__SGB6376	0.0880408	0.0329847	0.00773969	0.105699	914	155	0.076777	0.0345457	0.0265189	0.141377	835	132	0.00739688	0.00904592	0.413542	0.597194	12222	2092	0.023425	0.0109248	0.0320453	0.082621	8376	923	0.109201	0.0436747	0.0127156	0.135889	520	67
s__GGB9086_SGB14014|t__SGB14014							0.0709108	0.0345607	0.0405037	0.19002	835	70	0.0245134	0.00904344	0.00672511	0.0282285	12222	221	0.0538974	0.0109119	7.99175e-07	7.71628e-06	8376	469
s__Blautia_sp_An249|t__SGB7262							0.0885753	0.0345118	0.010446	0.0765728	835	42	0.00791811	0.00904588	0.381413	0.571496	12222	155	0.0537678	0.010912	8.49286e-07	8.10447e-06	8376	408
s__GGB55957_SGB77276|t__SGB77276							-0.13446	0.0343333	9.7274e-05	0.00332758	835	55	-0.0132104	0.00904537	0.144189	0.300216	12222	115	-0.0250935	0.0109244	0.0216421	0.0606986	8376	471
s__Ruminococcaceae_bacterium|t__SGB14899	0.0207127	0.0331062	0.531706	0.836122	914	628	0.0611838	0.034583	0.077229	0.276878	835	501	0.0104888	0.00904567	0.24626	0.43269	12222	8509	0.0607915	0.0109076	2.57701e-08	3.17561e-07	8376	4761	0.0794468	0.0437986	0.0702697	0.286484	520	307
s__Anaerobutyricum_hallii|t__SGB4532	0.0613209	0.033051	0.0638697	0.358533	914	873	0.0357835	0.0346258	0.3017	0.576037	835	726	0.0478777	0.00903579	1.18676e-07	1.54363e-06	12222	11566	0.0191782	0.0109258	0.0792431	0.16501	8376	6796	0.104436	0.0436972	0.0172051	0.145371	520	398
s__GGB9695_SGB15209|t__SGB15209	0.017657	0.0331081	0.593947	0.857195	914	102	0.0935503	0.034496	0.0068274	0.0609272	835	94	0.00845715	0.00904584	0.349847	0.542367	12222	526	0.0691287	0.0109017	2.39933e-10	4.26698e-09	8376	694	0.0159673	0.0439319	0.716413	0.886521	520	42
s__Negativibacillus_massiliensis|t__SGB14912	0.0140246	0.0331101	0.671976	0.891557	914	198	0.0555369	0.0345945	0.108792	0.334329	835	244	0.0183826	0.00904463	0.0421312	0.121891	12222	3056	0.0652088	0.0109046	2.32344e-09	3.46304e-08	8376	2241	0.0547592	0.0438716	0.212532	0.545226	520	127
s__GGB1680_SGB2312|t__SGB2312													0.0557185	0.00903211	7.09226e-10	1.35492e-08	12222	557	0.0239165	0.0109247	0.0286087	0.0758857	8376	60
s__Candidatus_Protoclostridium_gallicola|t__SGB14049	0.0081695	0.0331122	0.805179	0.946965	914	91	0.063405	0.0345782	0.0670598	0.258479	835	66	0.0165113	0.00904493	0.0679529	0.174302	12222	731	0.0700715	0.010901	1.36349e-10	2.51042e-09	8376	325
s__Blautia_SGB4831|t__SGB4831_group	0.0230467	0.0331045	0.486494	0.815279	914	750	-0.0209663	0.0346403	0.545174	0.759175	835	482	0.0337663	0.009041	0.000188726	0.0012915	12222	9405	0.0557714	0.0109108	3.26548e-07	3.36216e-06	8376	4096	0.106203	0.043689	0.0154006	0.143099	520	182
s__GGB35551_SGB53794|t__SGB53794							0.0417467	0.0346177	0.228186	0.503513	835	59	0.0246804	0.00904341	0.00635981	0.0269997	12222	381	0.0555949	0.0109109	3.55712e-07	3.61486e-06	8376	287
s__Bacteroides_ovatus|t__SGB1871	0.0128213	0.0331106	0.698679	0.899979	914	847	-0.0676385	0.0345686	0.050723	0.21577	835	761	-0.0251717	0.0090433	0.00538651	0.0237231	12222	10885	-0.0533942	0.0109122	1.01133e-06	9.421e-06	8376	7354	-0.077872	0.0438041	0.0760339	0.301549	520	449
s__Anaerostipes_caccae|t__SGB4529	0.0134784	0.0331103	0.684048	0.893122	914	42	-0.0276955	0.0346347	0.424144	0.673144	835	140	-0.0318194	0.00904158	0.000434379	0.00279526	12222	478	-0.063666	0.0109057	5.48349e-09	7.39798e-08	8376	2116	-0.0385936	0.0439047	0.379792	0.680528	520	53
s__Eubacteriaceae_bacterium|t__SGB5043	0.0190227	0.0331073	0.565718	0.852657	914	464	0.0711358	0.0345602	0.0398704	0.189211	835	254	0.00685346	0.00904595	0.448689	0.629447	12222	6494	0.0353553	0.010921	0.00121106	0.00552569	8376	2248	0.12919	0.0435693	0.0031646	0.0735594	520	134
s__GGB9348_SGB14315|t__SGB14315	0.029649	0.0330988	0.37061	0.727532	914	49	0.0214365	0.03464	0.536193	0.752503	835	44	0.0220815	0.00904396	0.0146375	0.052228	12222	463	0.0605471	0.0109078	2.93015e-08	3.52744e-07	8376	335
s__GGB6613_SGB9347|t__SGB9347	0.0400279	0.0330868	0.226674	0.61182	914	240	0.106731	0.03445	0.00201282	0.0330505	835	204	0.00843201	0.00904584	0.351282	0.543671	12222	3230	0.0446642	0.0109169	4.33007e-05	0.000302525	8376	1799	0.00746926	0.0439363	0.865075	0.946226	520	104
s__Clostridia_bacterium|t__SGB13952													0.0227872	0.00904381	0.0117598	0.0440153	12222	85	0.0518302	0.0109131	2.07469e-06	1.8139e-05	8376	86
s__Lachnospiraceae_bacterium|t__SGB4765	-0.0729726	0.033025	0.0273796	0.24002	914	77	0.00190597	0.0346479	0.956144	0.978235	835	127	-0.0569351	0.00903149	2.99928e-10	6.32263e-09	12222	947	-0.0160251	0.0109264	0.142512	0.258138	8376	911	-0.0317862	0.0439153	0.469511	0.743818	520	44
s__Lachnospiraceae_bacterium|t__SGB5200	0.0574641	0.0330586	0.0825043	0.406497	914	452	0.0942512	0.0344937	0.0064203	0.0591543	835	503	0.0137651	0.00904531	0.128086	0.274747	12222	3820	0.0411696	0.0109186	0.000163968	0.000929746	8376	4030	0.0166235	0.0439314	0.70529	0.88048	520	168
s__Candidatus_Gastranaerophilales_bacterium|t__SGB8624													0.021394	0.00904409	0.0180202	0.0616586	12222	510	0.0525586	0.0109127	1.48833e-06	1.35421e-05	8376	194
s__Clostridia_bacterium|t__SGB14307	-0.0292448	0.0330991	0.37717	0.727532	914	89	0.0784491	0.0345412	0.0233906	0.128884	835	110	0.0238639	0.00904359	0.00833146	0.0334352	12222	974	0.0591738	0.0109087	5.97461e-08	6.72681e-07	8376	737	0.0390426	0.043904	0.374269	0.679748	520	61
s__Bifidobacterium_longum|t__SGB17248	0.119771	0.0328749	0.000284422	0.0092945	914	797	0.0175742	0.0346426	0.612079	0.803525	835	568	0.0774393	0.009019	1.0068e-17	4.29411e-16	12222	9678	-0.0067561	0.0109276	0.53642	0.660501	8376	5083	-0.0408655	0.0439008	0.352359	0.656311	520	274
s__Clostridium_sp_AF36_4|t__SGB4644	0.016594	0.0331087	0.616353	0.863786	914	739	0.0467213	0.0346101	0.177404	0.437814	835	560	0.0194864	0.00904445	0.0312192	0.0972088	12222	9653	0.0644667	0.0109051	3.52028e-09	5.0084e-08	8376	4753	0.00663441	0.0439365	0.880034	0.948355	520	350
s__Ruminococcaceae_bacterium|t__SGB53515	0.040054	0.0330867	0.226372	0.61182	914	459	0.0928177	0.0344984	0.00727748	0.0622376	835	399	0.00997895	0.00904571	0.269976	0.457189	12222	3659	0.0494146	0.0109145	6.0528e-06	4.95949e-05	8376	2630	-0.00664595	0.0439365	0.879828	0.948355	520	90
s__Clostridia_bacterium|t__SGB3969	0.0188649	0.0331074	0.568948	0.852696	914	83	0.0680376	0.0345677	0.0493712	0.212219	835	116	0.0181782	0.00904467	0.0444711	0.12645	12222	887	0.0599612	0.0109082	3.97865e-08	4.67548e-07	8376	1514	-0.00870539	0.0439358	0.843014	0.936661	520	58
s__Actinomyces_SGB17154|t__SGB17154													0.0252355	0.00904328	0.00527047	0.0233479	12222	1017	0.0472716	0.0109156	1.50405e-05	0.000115384	8376	1074
s__Ruminococcaceae_bacterium|t__SGB4247	-0.10072	0.0329449	0.00229919	0.0447609	914	216							-0.0312962	0.00904173	0.0005394	0.00330856	12222	1930	-0.0193691	0.0109258	0.0762996	0.16044	8376	103
s__GGB9694_SGB15204|t__SGB15204	-0.0336321	0.0330946	0.309784	0.690726	914	137	0.0703539	0.0345621	0.0421085	0.191252	835	173	0.0281104	0.00904259	0.00188366	0.0100076	12222	1406	0.0579507	0.0109095	1.11233e-07	1.20888e-06	8376	1302	0.0287205	0.0439194	0.513442	0.761539	520	103
s__Alistipes_sp_AF17_16|t__SGB2326	0.021024	0.033106	0.525554	0.833791	914	369	0.0865164	0.034518	0.0123859	0.0876625	835	247	0.0116372	0.00904555	0.198289	0.372604	12222	4540	0.0341918	0.0109214	0.00174988	0.00764963	8376	1849	0.100168	0.0437165	0.0223459	0.164907	520	116
s__Lawsonibacter_sp_NSJ_51|t__SGB15131	-0.0458451	0.0330785	0.166101	0.540863	914	574	0.00260055	0.0346478	0.940188	0.973897	835	475	-0.0609058	0.00902937	1.5959e-11	3.61344e-10	12222	5183	0.0132217	0.0109269	0.226305	0.36512	8376	3598	-0.10091	0.0437132	0.0213667	0.161776	520	218
s__Intestinimonas_timonensis|t__SGB29334	0.000742299	0.0331133	0.98212	0.995172	914	88	0.0576372	0.0345903	0.0960334	0.311634	835	127	0.0172096	0.00904482	0.0571033	0.153004	12222	1073	0.0559922	0.0109107	2.93311e-07	3.03994e-06	8376	932
s__Candidatus_Cibiobacter_qucibialis|t__SGB15286	-0.0317525	0.0330966	0.337617	0.71594	914	870	0.0011655	0.0346479	0.973174	0.989239	835	711	0.0314614	0.00904168	0.000503932	0.00313292	12222	11506	0.0520806	0.010913	1.8517e-06	1.65595e-05	8376	6746	0.116197	0.0436399	0.00799436	0.125965	520	404
s__Clostridia_bacterium|t__SGB14952	0.00732037	0.0331124	0.825083	0.96172	914	151	0.088761	0.0345112	0.0102851	0.0765728	835	112	0.0276051	0.00904272	0.00227243	0.0115447	12222	1054	0.0421189	0.0109181	0.000115315	0.000702211	8376	806	-0.0214892	0.0439273	0.624907	0.816942	520	40
s__Clostridiaceae_bacterium|t__SGB4770	0.0294717	0.0330989	0.37348	0.727532	914	633	0.0603308	0.0345848	0.0814531	0.283393	835	429	0.0168986	0.00904487	0.0617437	0.162232	12222	8660	0.0346432	0.0109213	0.00151895	0.00673416	8376	3813	0.113425	0.0436539	0.00963622	0.135035	520	195
s__Candidatus_Borkfalkia_ceftriaxoniphila|t__SGB14027	0.0228382	0.0331047	0.490446	0.817382	914	610	0.089043	0.0345103	0.0100449	0.075706	835	492	-0.0099072	0.00904572	0.273435	0.461342	12222	5954	0.0450148	0.0109167	3.76819e-05	0.000270515	8376	3908	0.0501816	0.0438821	0.253336	0.57935	520	224
s__Blautia_SGB4815|t__SGB4815_group	-0.00787589	0.0331123	0.812048	0.951375	914	856	0.000912571	0.0346479	0.978994	0.991065	835	666	0.0189106	0.00904455	0.0365639	0.109215	12222	11402	0.0416304	0.0109183	0.00013834	0.000804843	8376	5916	0.156884	0.0433934	0.0003292	0.0106624	520	267
s__Pseudoflavonifractor_sp_AF19_9AC|t__SGB23477	0.075011	0.03302	0.0233379	0.224781	914	53	0.0542007	0.034597	0.117581	0.346524	835	81	0.00267065	0.00904613	0.767826	0.87033	12222	650	0.0390599	0.0109195	0.000349404	0.00178699	8376	494
s__Bacilli_bacterium|t__SGB6403													0.0230149	0.00904377	0.0109451	0.0415598	12222	102	0.0447797	0.0109169	4.13673e-05	0.000290313	8376	74
s__Clostridia_bacterium|t__SGB5197	-0.0543938	0.0330643	0.100295	0.434929	914	224	0.0416406	0.0346179	0.229371	0.503513	835	143	-0.0352969	0.00904053	9.50091e-05	0.000705453	12222	1958	-0.0426618	0.0109179	9.39818e-05	0.000588326	8376	564
s__Clostridium_leptum|t__SGB14853	0.0954146	0.0329622	0.00388616	0.0697223	914	761	0.044219	0.0346141	0.201787	0.469394	835	713	0.0447827	0.00903709	7.31373e-07	8.38336e-06	12222	8291	0.00322875	0.0109278	0.767647	0.84663	8376	7234	-0.0205118	0.0439282	0.64074	0.830115	520	400
s__Tyzzerella_nexilis|t__SGB4588_group	-0.0443802	0.0330807	0.180068	0.555923	914	116	-0.00409249	0.0346477	0.906003	0.962179	835	90	-0.0261664	0.00904307	0.00381606	0.0178047	12222	1096	-0.0530134	0.0109125	1.20692e-06	1.11107e-05	8376	1082	0.0267374	0.0439218	0.542957	0.786878	520	75
s__GGB4546_SGB6267|t__SGB6267													0.0410008	0.00903856	5.782e-06	5.732e-05	12222	496	0.0224343	0.0109251	0.0400577	0.0982607	8376	132
s__Clostridiales_bacterium|t__SGB15143	0.0710568	0.0330296	0.0317142	0.251079	914	834	0.0417807	0.0346177	0.227807	0.503513	835	759	0.0234464	0.00904368	0.00953726	0.0368774	12222	9580	0.0441729	0.0109172	5.25245e-05	0.000354314	8376	7368	-0.0509351	0.0438804	0.24627	0.578987	520	443
s__Candidatus_Gastranaerophilales_unclassified_SGB8630|t__SGB8630							0.101161	0.0344702	0.00343011	0.0440019	835	51	0.00853841	0.00904583	0.345237	0.538863	12222	453	0.031487	0.0109224	0.00395172	0.015308	8376	500
s__Catenibacterium_sp_AM22_15|t__SGB6783_group	-0.0323948	0.0330959	0.327931	0.709353	914	101	0.0624584	0.0345803	0.0712504	0.267775	835	72	0.0410868	0.00903852	5.52679e-06	5.5693e-05	12222	1338	0.0211742	0.0109254	0.0526472	0.120216	8376	714	0.0991885	0.0437208	0.0236984	0.165809	520	57
s__GGB9787_SGB15410|t__SGB15410	0.0393163	0.0330877	0.235046	0.619726	914	523	0.040886	0.034619	0.237929	0.512702	835	224	0.0132482	0.00904537	0.143045	0.299736	12222	6562	0.040133	0.010919	0.000238851	0.00128897	8376	1532	0.0987394	0.0437228	0.0243418	0.165809	520	74
s__Oscillibacter_sp_ER4|t__SGB15254	0.0857175	0.0329914	0.00952325	0.117444	914	812	-0.00259821	0.0346478	0.940241	0.973897	835	536	0.014652	0.00904519	0.105288	0.240139	12222	10753	0.0431089	0.0109177	7.92722e-05	0.000516921	8376	4468	0.0425645	0.0438977	0.332684	0.646322	520	305
s__GGB1662_SGB2276|t__SGB2276	0.014041	0.03311	0.671615	0.891557	914	156	-0.0112888	0.0346457	0.744631	0.873892	835	50	0.0542821	0.00903283	1.91478e-09	3.34449e-08	12222	2364	0.0256037	0.0109242	0.019114	0.054887	8376	337
s__Clostridium_sp_AM49_4BH|t__SGB4652	-0.0166389	0.0331087	0.6154	0.863786	914	643	0.0112187	0.0346458	0.746161	0.873892	835	504	0.0245174	0.00904344	0.00671602	0.0282285	12222	8081	0.0556928	0.0109109	3.39237e-07	3.46997e-06	8376	3937	0.0579736	0.0438636	0.186858	0.509058	520	279
s__Clostridia_bacterium|t__SGB13984	-0.0303312	0.0330981	0.359698	0.727532	914	51							0.0493832	0.00903513	4.70149e-08	6.68265e-07	12222	660	0.0327628	0.010922	0.00271023	0.0111034	8376	96
s__GGB2983_SGB3965|t__SGB3965	0.0635465	0.0330464	0.0547977	0.325584	914	213	0.042164	0.0346171	0.223565	0.497416	835	77	0.0403508	0.0090388	8.10965e-06	7.82795e-05	12222	3634	0.0117004	0.0109271	0.284304	0.434083	8376	625
s__Blautia_stercoris|t__SGB4788_group	-0.0517082	0.033069	0.118248	0.478522	914	211	-0.00204853	0.0346479	0.952867	0.976659	835	231	-0.0649185	0.00902708	6.78072e-13	1.7272e-11	12222	3539	-0.0132821	0.0109269	0.224191	0.363208	8376	1876	0.00620314	0.0439366	0.88778	0.953178	520	111
s__Ruminococcaceae_unclassified_SGB15233|t__SGB15233	-0.0398143	0.0330871	0.229165	0.616724	914	582	-0.00243241	0.0346478	0.944048	0.974355	835	215	0.0386413	0.00903941	1.92792e-05	0.000168371	12222	7373	0.0410359	0.0109186	0.000172207	0.000972941	8376	1307	0.108796	0.0436767	0.0130528	0.135889	520	112
s__Lachnospiraceae_bacterium|t__SGB4602													0.0409465	0.00903858	5.94873e-06	5.86558e-05	12222	98	0.0190604	0.0109258	0.0811048	0.167445	8376	183
s__Flavonifractor_plautii|t__SGB15132	0.015455	0.0331094	0.640765	0.876382	914	751	-0.032982	0.0346291	0.341152	0.610173	835	746	0.00114422	0.00904616	0.899349	0.944517	12222	7275	-0.0535739	0.0109121	9.30005e-07	8.71532e-06	8376	7287	-0.109878	0.0436714	0.0121703	0.135889	520	353
s__Candidatus_Woodwardibium_gallinarum|t__SGB14953	0.0466374	0.0330773	0.158894	0.538476	914	123	0.0777879	0.034543	0.0245872	0.131935	835	76	-0.00120473	0.00904616	0.894057	0.943984	12222	772	0.0418377	0.0109183	0.000128084	0.000762175	8376	689	0.0104267	0.0439351	0.812501	0.930574	520	68
s__Candidatus_Saccharibacteria_unclassified_SGB19850|t__SGB19850_group	0.00133736	0.0331133	0.967793	0.988463	914	222	0.104068	0.0344598	0.00260505	0.0396064	835	99	0.0264968	0.00904299	0.00339492	0.0161303	12222	1537	0.0280045	0.0109235	0.0103741	0.0332013	8376	1390	0.0214472	0.0439274	0.625585	0.816942	520	71
s__GGB3892_SGB5290|t__SGB5290	0.0651136	0.033043	0.0490753	0.305179	914	93	0.0831857	0.0345279	0.0162021	0.103251	835	66	0.0138582	0.00904529	0.125525	0.271799	12222	563	0.0252186	0.0109243	0.020997	0.0594218	8376	340
s__GGB51441_SGB71759|t__SGB71759	0.0710153	0.0330297	0.0318141	0.251079	914	719	0.0593861	0.0345868	0.0863481	0.291641	835	428	0.00523794	0.00904604	0.562579	0.726087	12222	9607	0.019355	0.0109258	0.0765138	0.160515	8376	3440	0.0917113	0.0437523	0.0365538	0.204912	520	171
s__GGB45540_SGB63220|t__SGB63220	0.110512	0.0329105	0.000817667	0.0233802	914	88	0.0370071	0.0346242	0.28546	0.56571	835	68	0.0100716	0.0090457	0.265555	0.451369	12222	521	0.0160444	0.0109264	0.142033	0.257867	8376	266
s__Bacteroides_uniformis|t__SGB1836_group	0.0816896	0.0330026	0.0134952	0.150587	914	892	-0.0413879	0.0346183	0.232212	0.506138	835	802	0.0360718	0.00904028	6.64249e-05	0.000507597	12222	11797	0.0398582	0.0109191	0.000263523	0.00140755	8376	7692	-0.0305838	0.0439169	0.48649	0.750327	520	494
s__Clostridium_transplantifaecale|t__SGB29435							0.00800022	0.0346468	0.817443	0.915581	835	55							0.0312438	0.0109225	0.00424022	0.0160843	8376	471
s__Eubacterium_ramulus|t__SGB4960	-0.0292236	0.0330992	0.377517	0.727532	914	550	0.0310827	0.0346312	0.369693	0.625976	835	258	-0.0573284	0.00903129	2.26214e-10	4.82415e-09	12222	7468	-0.0164854	0.0109263	0.131394	0.244218	8376	2124	-0.0563553	0.0438677	0.199483	0.531043	520	87
s__Ruminococcus_bromii|t__SGB4285_group	-0.0259371	0.0331022	0.43351	0.77322	914	618	0.0707447	0.0345611	0.040977	0.191148	835	470	0.0216798	0.00904404	0.0165384	0.057618	12222	8149	0.04132	0.0109185	0.000155151	0.000889421	8376	3936	0.029517	0.0439183	0.501827	0.758659	520	284
s__Lachnoclostridium_sp_An118|t__SGB4623													0.0141297	0.00904526	0.118286	0.259184	12222	122	0.0449882	0.0109168	3.80827e-05	0.000272143	8376	374
s__Blautia_wexlerae|t__SGB4837_group	-0.0113958	0.0331112	0.730799	0.921153	914	913	-0.0358671	0.0346257	0.300571	0.575219	835	828	-0.0217933	0.00904401	0.0159806	0.0559322	12222	12185	-0.0508957	0.0109137	3.15717e-06	2.65643e-05	8376	8268	0.0383452	0.0439052	0.38287	0.680528	520	501
s__Candidatus_Gallimonas_faecium|t__SGB54320	-0.022489	0.0331049	0.497104	0.819238	914	42							0.028081	0.0090426	0.00190447	0.0100657	12222	361	0.0390907	0.0109195	0.000345665	0.00177366	8376	202
s__GGB6612_SGB9346|t__SGB9346	0.0170692	0.0331085	0.606292	0.862434	914	210	0.0459448	0.0346114	0.184724	0.448571	835	152	0.020344	0.00904429	0.0245066	0.0798314	12222	3218	0.0493463	0.0109145	6.23465e-06	5.08189e-05	8376	1122	-0.0451521	0.0438927	0.304103	0.617735	520	85
s__Streptococcus_sanguinis|t__SGB8047	0.0262595	0.0331019	0.427814	0.766047	914	78	-0.00425445	0.0346476	0.902302	0.959572	835	42	-0.0365478	0.00904012	5.31302e-05	0.000416414	12222	870	-0.0315158	0.0109224	0.00391876	0.0152939	8376	1107
s__Bacteroides_cellulosilyticus|t__SGB1844	0.0603132	0.033053	0.0683673	0.372358	914	516	0.0325918	0.0346295	0.346897	0.610173	835	459	0.0167498	0.00904489	0.0640715	0.167151	12222	7062	0.0311641	0.0109225	0.00433877	0.0163247	8376	4203	0.0949074	0.0437391	0.030472	0.184873	520	293
s__Eubacteriaceae_bacterium|t__SGB5058	-0.0561163	0.0330611	0.0899719	0.424352	914	60							-0.0366795	0.00904008	4.99227e-05	0.000398653	12222	802	-0.0127826	0.0109269	0.242105	0.383885	8376	102
s__Selenomonadales_bacterium|t__SGB6961													-0.0177734	0.00904473	0.0494301	0.136641	12222	54	-0.0404458	0.0109189	0.000213418	0.00118021	8376	335
s__Lachnospiraceae_unclassified_SGB4882|t__SGB4882	0.00537679	0.0331128	0.871044	0.969073	914	409	0.0167525	0.0346431	0.628814	0.810697	835	267	-0.0440879	0.00903737	1.08295e-06	1.22601e-05	12222	5227	-0.0223602	0.0109251	0.0407201	0.0995733	8376	1718	-0.0480714	0.0438867	0.273872	0.594374	520	146
s__Candidatus_Gallimonas_caecicola|t__SGB14041													0.0141832	0.00904525	0.116901	0.257293	12222	162	0.0426039	0.0109179	9.60651e-05	0.000598972	8376	149
s__Alistipes_indistinctus|t__SGB2325	0.0105297	0.0331115	0.750552	0.928047	914	589	0.018471	0.034642	0.594039	0.793018	835	468	0.0046162	0.00904607	0.609851	0.761202	12222	6951	0.0620139	0.0109068	1.34566e-08	1.7262e-07	8376	3825	0.0364733	0.0439082	0.406542	0.705398	520	241
s__Clostridia_bacterium|t__SGB4531							0.0223903	0.0346393	0.518209	0.746295	835	60	-0.0261017	0.00904308	0.00390391	0.0180776	12222	154	-0.0374813	0.0109201	0.000601355	0.00295022	8376	1014
s__Clostridia_unclassified_SGB14951|t__SGB14951	0.045727	0.0330787	0.167196	0.541212	914	107	0.0205943	0.0346406	0.55233	0.764693	835	70	0.00794084	0.00904588	0.380048	0.571064	12222	990	0.0453725	0.0109166	3.2666e-05	0.000240011	8376	576
s__Anaerotruncus_massiliensis|t__SGB14965	-0.00242505	0.0331132	0.941635	0.983005	914	190	0.0685479	0.0345664	0.0476868	0.208249	835	352	0.0163047	0.00904496	0.0714712	0.181298	12222	1450	0.0679247	0.0109026	4.88474e-10	8.13258e-09	8376	2532	-0.0528911	0.043876	0.228573	0.559908	520	160
s__Phascolarctobacterium_faecium|t__SGB5792	-0.10652	0.0329249	0.00125911	0.0313649	914	423	0.0334481	0.0346286	0.334369	0.603334	835	479	-0.0221617	0.00904394	0.0142816	0.0511573	12222	5418	-0.00716799	0.0109275	0.51187	0.636786	8376	4526	-0.0813045	0.043792	0.0639348	0.27177	520	304
s__Clostridia_bacterium|t__SGB14253	-0.0766391	0.0330159	0.0204915	0.213065	914	531	0.0203342	0.0346408	0.557362	0.769685	835	243	-0.0556579	0.00903214	7.39945e-10	1.39903e-08	12222	7081	-0.0105535	0.0109272	0.334172	0.486493	8376	1736	0.014171	0.0439331	0.747159	0.905525	520	133
s__Enteroscipio_rubneri|t__SGB14803	0.00299385	0.0331132	0.927979	0.978227	914	47							0.0120684	0.0090455	0.182166	0.352791	12222	532	0.0538855	0.0109119	8.03676e-07	7.71628e-06	8376	293
s__Odoribacter_laneus|t__SGB1792							0.0604646	0.0345846	0.0807783	0.283393	835	60	0.00801332	0.00904587	0.375714	0.568062	12222	271	0.0398943	0.0109191	0.000260153	0.00139431	8376	454	0.0247048	0.0439241	0.574057	0.797645	520	54
s__GGB3123_SGB4135|t__SGB4135							-0.00456976	0.0346476	0.895101	0.95933	835	44	0.0193272	0.00904447	0.0326258	0.0998926	12222	360	0.0421939	0.0109181	0.000112118	0.000686607	8376	276
s__GGB9646_SGB15123|t__SGB15123	-0.0076211	0.0331123	0.81802	0.954704	914	599	0.0366031	0.0346247	0.290755	0.569713	835	464	-0.0733381	0.0090218	4.74464e-16	1.61142e-14	12222	5812	0.00144928	0.0109278	0.894495	0.92769	8376	2952	-0.0958466	0.0437352	0.0288587	0.182876	520	141
s__Lachnospira_pectinoschiza|t__SGB5075_group	-0.000325503	0.0331133	0.992159	0.997121	914	627	0.0309192	0.0346314	0.372217	0.626209	835	429	0.00347181	0.00904611	0.701141	0.828005	12222	7689	0.0427007	0.0109179	9.26083e-05	0.000582056	8376	4059	0.0970008	0.0437303	0.0269767	0.172829	520	256
s__GGB9621_SGB15072|t__SGB15072	0.0861037	0.0329903	0.0092035	0.116961	914	41							0.0235525	0.00904365	0.00921705	0.0359661	12222	442	0.0171631	0.0109262	0.116263	0.221622	8376	93
s__Dialister_invisus|t__SGB5825_group	0.047659	0.0330757	0.149954	0.527721	914	363	-0.0780341	0.0345423	0.0241357	0.130364	835	268	-0.0421557	0.00903812	3.13082e-06	3.33833e-05	12222	3782	-0.0299893	0.0109229	0.00605398	0.0215329	8376	2309	0.0139359	0.0439332	0.751215	0.906746	520	153
s__Clostridia_bacterium|t__SGB54300	0.0319748	0.0330964	0.334244	0.714563	914	285	0.0353218	0.0346263	0.307984	0.582615	835	156	-0.0104012	0.00904567	0.250228	0.436945	12222	2825	0.0607451	0.0109076	2.64069e-08	3.22865e-07	8376	1014	0.018079	0.0439303	0.680848	0.862901	520	53
s__Lachnospiraceae_bacterium|t__SGB5103													0.0199965	0.00904435	0.0270583	0.0869087	12222	76	0.0359669	0.0109207	0.000993769	0.00461498	8376	68
s__Lentisphaeria_bacterium|t__SGB9203	-0.00317021	0.0331131	0.923749	0.977902	914	398	0.0520713	0.0346009	0.132726	0.371906	835	214	0.0162601	0.00904497	0.0722494	0.182766	12222	4876	0.0416432	0.0109183	0.000137683	0.00080462	8376	1504	0.0215845	0.0439272	0.623374	0.816942	520	103
s__Ruminococcaceae_bacterium|t__SGB15249	-0.013437	0.0331103	0.684966	0.893122	914	726	0.0166051	0.0346432	0.631839	0.810697	835	477	0.00675184	0.00904596	0.455444	0.637622	12222	9632	0.0675178	0.0109029	6.1946e-10	1.00634e-08	8376	3924	0.0462282	0.0438905	0.292712	0.603007	520	268
s__Prevotella_timonensis|t__SGB1507	-0.0635507	0.0330464	0.0547816	0.325584	914	91							-0.0177222	0.00904474	0.0500899	0.137625	12222	193	-0.0327871	0.0109219	0.00269046	0.0110514	8376	210
s__GGB4588_SGB6347|t__SGB6347	0.0855952	0.0329918	0.00962656	0.117444	914	169	0.0445158	0.0346136	0.198773	0.4676	835	97	0.0254296	0.00904324	0.00493134	0.0219516	12222	2630	0.00621472	0.0109276	0.569563	0.689912	8376	462
s__Dorea_formicigenerans|t__SGB4575	-0.0092222	0.0331119	0.780679	0.942073	914	899	0.093165	0.0344973	0.00706088	0.061811	835	754	-0.0169348	0.00904487	0.0611874	0.161232	12222	12001	0.0103564	0.0109272	0.343279	0.493778	8376	7045	0.128707	0.043572	0.00328052	0.0735594	520	431
s__Clostridia_bacterium|t__SGB14099													0.0146446	0.00904519	0.105464	0.240139	12222	304	0.0393143	0.0109194	0.00031954	0.00165589	8376	83
s__Merdibacter_massiliensis|t__SGB29307													0.0341971	0.00904087	0.000156001	0.00110041	12222	330	0.0161108	0.0109264	0.14039	0.255477	8376	127
s__Hungatella_hathewayi|t__SGB4742	-0.0394252	0.0330876	0.233751	0.619726	914	123	-0.0182882	0.0346422	0.597696	0.795338	835	233	-0.0169689	0.00904486	0.0606681	0.160972	12222	783	-0.0273851	0.0109237	0.0121969	0.0379009	8376	1781	-0.113282	0.0436546	0.00972806	0.135035	520	99
s__Candidatus_Parachristensenella_avicola|t__SGB58519	0.0365745	0.0330912	0.269336	0.648083	914	176	0.0719928	0.034558	0.0375335	0.179157	835	144	0.0235116	0.00904366	0.00933936	0.036289	12222	1286	0.0267134	0.0109239	0.0144895	0.0433576	8376	961	-0.0413533	0.0438999	0.346636	0.652372	520	42
s__Enterorhabdus_sp_P55|t__SGB42958													-0.0297504	0.00904216	0.00100403	0.00579052	12222	136	-0.0196958	0.0109257	0.0714712	0.152595	8376	57
s__Bacilli_bacterium|t__SGB5722													0.0147124	0.00904518	0.10386	0.237802	12222	259	0.038132	0.0109199	0.000481923	0.00240194	8376	122
s__Collinsella_SGB14754|t__SGB14754	0.0369528	0.0330907	0.264412	0.648083	914	51							0.0368087	0.00904003	4.69565e-05	0.000379376	12222	521	0.0100541	0.0109273	0.357551	0.502102	8376	74
s__Candidatus_Gastranaerophilales_bacterium|t__SGB8597													0.0120132	0.00904551	0.184174	0.356003	12222	402	0.0403843	0.0109189	0.000218208	0.00119823	8376	222
s__GGB45495_SGB63167|t__SGB63167	-0.016545	0.0331088	0.617395	0.863786	914	80	0.0314493	0.0346308	0.364073	0.621421	835	159	0.0438086	0.00903748	1.26606e-06	1.39572e-05	12222	785	0.0547862	0.0109114	5.24634e-07	5.26316e-06	8376	1037	-0.0826253	0.0437872	0.0597229	0.270374	520	46
s__Clostridium_saccharogumia|t__SGB6749	-0.0295626	0.0330988	0.372006	0.727532	914	222	-0.00982283	0.0346463	0.77685	0.895778	835	155	-0.037696	0.00903973	3.06653e-05	0.000257982	12222	3280	-0.0112108	0.0109271	0.30494	0.457118	8376	1150
s__Clostridia_bacterium|t__SGB54312													0.0149233	0.00904516	0.0989958	0.230697	12222	103	0.0373743	0.0109202	0.000623452	0.00304459	8376	96
s__Clostridia_bacterium|t__SGB14218							0.0758764	0.0345481	0.0283486	0.148603	835	43	0.0220202	0.00904397	0.0149144	0.0530098	12222	475	0.0236926	0.0109248	0.0301328	0.0788593	8376	195
s__Ruminococcaceae_unclassified_SGB15234|t__SGB15234	0.0221258	0.0331052	0.50408	0.823631	914	625	-0.00114805	0.0346479	0.973575	0.989239	835	408	0.0125693	0.00904545	0.164685	0.328916	12222	7805	0.0452758	0.0109166	3.39558e-05	0.000247167	8376	3238	0.0309581	0.0439164	0.48117	0.746069	520	239
s__Cuneatibacter_caecimuris|t__SGB29380	0.0916125	0.0329741	0.00557629	0.0855337	914	42	0.0556119	0.0345943	0.108314	0.334329	835	157	0.00320405	0.00904612	0.723202	0.839996	12222	485	0.0258225	0.0109242	0.0181115	0.0525871	8376	2199	-0.0280046	0.0439202	0.524001	0.76883	520	67
s__Veillonella_tobetsuensis|t__SGB6935													-0.0244867	0.00904345	0.00678505	0.0283477	12222	130	-0.0264519	0.010924	0.01548	0.0458831	8376	62
s__Monoglobus_pectinilyticus|t__SGB4166	0.0449192	0.0330799	0.174831	0.548987	914	244	0.044574	0.0346135	0.198186	0.46756	835	401	-0.00153934	0.00904615	0.864883	0.928143	12222	3003	0.0361158	0.0109207	0.00094665	0.00443565	8376	3710	0.0476353	0.0438876	0.278252	0.596401	520	241
s__Lachnospiraceae_bacterium_NSJ_46|t__SGB47656	0.00552592	0.0331128	0.8675	0.969073	914	346	0.00258706	0.0346478	0.940497	0.973897	835	169	0.0154937	0.00904508	0.0867483	0.209337	12222	5340	0.0405651	0.0109188	0.000204403	0.00113436	8376	1252	0.0560221	0.0438685	0.202158	0.53174	520	53
s__Murimonas_intestini|t__SGB25538							-0.0156689	0.0346437	0.651181	0.817732	835	56	-0.0274626	0.00904275	0.00239473	0.0119671	12222	142	-0.0222736	0.0109251	0.041506	0.101179	8376	646
s__Desulfovibrio_fairfieldensis|t__SGB15470	0.00842387	0.0331121	0.79924	0.944357	914	86	0.0323775	0.0346298	0.35008	0.611522	835	102	-0.0145605	0.0090452	0.107478	0.242752	12222	1062	0.0513123	0.0109134	2.62055e-06	2.22889e-05	8376	893	0.0675207	0.0438372	0.124108	0.420668	520	68
s__Intestinibacter_bartlettii|t__SGB6140	0.0192768	0.0331072	0.560538	0.84916	914	615	0.0175993	0.0346426	0.611569	0.803525	835	403	-0.0152395	0.00904511	0.0920462	0.219522	12222	6646	-0.0755339	0.0108966	4.46075e-12	1.04195e-10	8376	3949	-0.0512199	0.0438798	0.243636	0.578987	520	72
s__Ruminococcaceae_bacterium_AM07_15|t__SGB14974	-0.0342951	0.0330938	0.300338	0.683605	914	211	0.000441296	0.0346479	0.989841	0.993647	835	218	0.0268354	0.0090429	0.00300754	0.0144394	12222	3007	0.0307387	0.0109227	0.00490111	0.0180476	8376	1762	0.0358293	0.0439093	0.414884	0.707284	520	130
s__Peptococcaceae_bacterium|t__SGB4059	0.0130567	0.0331105	0.693424	0.896163	914	77	0.0682717	0.0345671	0.0485925	0.209971	835	185	0.0124857	0.00904546	0.167509	0.332481	12222	681	0.03648	0.0109205	0.000839946	0.00395938	8376	1475	0.0228969	0.043926	0.602407	0.807945	520	65
s__Clostridiaceae_bacterium|t__SGB82499	-0.060041	0.0330536	0.0696258	0.372559	914	50	0.0157912	0.0346436	0.64864	0.817732	835	53	-0.0193678	0.00904447	0.0322616	0.0991085	12222	266	-0.0321475	0.0109222	0.003256	0.0129331	8376	505
s__Phascolarctobacterium_succinatutens|t__SGB5765_group	-0.0138503	0.0331101	0.675818	0.893122	914	121	0.0364079	0.034625	0.293337	0.572043	835	66	0.0194679	0.00904445	0.0313797	0.0974409	12222	1397	0.0288531	0.0109233	0.00827099	0.0278968	8376	721	0.0984162	0.0437242	0.0248141	0.165809	520	53
s__Ruminococcaceae_bacterium|t__SGB4181	0.00959458	0.0331118	0.772063	0.938376	914	55	0.0328665	0.0346292	0.342846	0.610173	835	84	0.00451532	0.00904607	0.617684	0.766983	12222	621	0.0535994	0.0109121	9.18958e-07	8.66367e-06	8376	847	0.00916813	0.0439356	0.834786	0.935924	520	82
s__GGB1153_SGB1481|t__SGB1481													0.02241	0.00904389	0.0132285	0.0478757	12222	292	0.0278328	0.0109236	0.0108533	0.0343833	8376	184
s__GGB9694_SGB15207|t__SGB15207							0.0109932	0.0346459	0.751094	0.877199	835	48	0.0103678	0.00904568	0.25175	0.437075	12222	149	0.0441877	0.0109171	5.22222e-05	0.0003538	8376	210
s__Clostridiales_bacterium_Choco116|t__SGB15149	0.038205	0.0330891	0.248553	0.63174	914	116	0.0186663	0.0346419	0.590144	0.792976	835	236	-0.000571752	0.00904616	0.949605	0.974581	12222	1618	0.0360723	0.0109207	0.000960198	0.0044857	8376	2147	0.0811704	0.0437925	0.0643759	0.27177	520	126
s__Lawsonibacter_sp_NSJ_52|t__SGB15125	0.00958706	0.0331118	0.772237	0.938376	914	86	-0.0150106	0.034644	0.664924	0.82522	835	131	-0.0359526	0.00904031	7.02175e-05	0.000534353	12222	462	-0.0126578	0.0109269	0.246733	0.389251	8376	1146	-0.0854522	0.0437768	0.0514768	0.245992	520	57
s__GGB51960_SGB72480|t__SGB72480	0.00409974	0.033113	0.901493	0.976729	914	95							0.0465896	0.00903634	2.56487e-07	3.13598e-06	12222	1491	0.0091405	0.0109274	0.40291	0.545541	8376	253
s__Clostridium_sp_AF34_10BH|t__SGB4914	0.0546984	0.0330637	0.0984041	0.432884	914	885	-0.00485058	0.0346475	0.888696	0.954999	835	767	0.0172979	0.00904481	0.0558394	0.149941	12222	11324	0.0340627	0.0109215	0.00182158	0.00786473	8376	7049	0.0364925	0.0439082	0.406295	0.705398	520	456
s__GGB1407_SGB1930|t__SGB1930													0.0196808	0.00904441	0.0295727	0.0928705	12222	433	0.03149	0.0109224	0.00394828	0.015308	8376	176
s__Fusicatenibacter_saccharivorans|t__SGB4874	0.00128951	0.0331133	0.968945	0.988463	914	898	0.0433806	0.0346153	0.210478	0.48404	835	793	0.0164987	0.00904493	0.068164	0.174355	12222	11969	0.0331664	0.0109218	0.00239909	0.0100122	8376	7639	0.0819717	0.0437896	0.0617776	0.27177	520	473
s__Ruminococcaceae_bacterium|t__SGB15356	0.0468048	0.033077	0.157403	0.535404	914	425	0.0207354	0.0346405	0.549611	0.762213	835	201	0.0212409	0.00904412	0.0188608	0.063353	12222	6186	0.0226395	0.010925	0.0382712	0.0953732	8376	1274	0.0953759	0.0437372	0.0296579	0.184873	520	123
s__GGB41458_SGB58520|t__SGB58520	-0.0101618	0.0331116	0.758994	0.932187	914	182	0.0626671	0.0345798	0.0703087	0.267494	835	49	0.0147287	0.00904518	0.103477	0.237221	12222	2214	0.0357806	0.0109208	0.0010558	0.00487411	8376	335
s__Peptostreptococcus_stomatis|t__SGB748													-0.00702868	0.00904594	0.437175	0.620092	12222	52	-0.0428343	0.0109178	8.80243e-05	0.000555476	8376	68
s__Dorea_longicatena|t__SGB4581	-0.0218246	0.0331054	0.509905	0.824211	914	829	0.0589598	0.0345877	0.0886329	0.296727	835	592	0.0283087	0.00904254	0.00174854	0.00937669	12222	10797	0.0186162	0.0109259	0.0884448	0.180936	8376	5294	0.0506328	0.0438811	0.249088	0.57935	520	321
s__GGB3486_SGB4658|t__SGB4658	-0.00135458	0.0331133	0.967379	0.988463	914	226	0.0389975	0.0346216	0.260324	0.532983	835	159	0.0257859	0.00904315	0.00435964	0.0196452	12222	3292	0.024173	0.0109246	0.0269446	0.0720825	8376	1131	0.015959	0.0439319	0.716553	0.886521	520	68
s__Paraprevotella_clara|t__SGB1798	0.0401043	0.0330867	0.225789	0.61182	914	244	-0.0564993	0.0345926	0.102789	0.324575	835	202	0.0357787	0.00904037	7.61151e-05	0.000576839	12222	3367	0.0208669	0.0109254	0.0561751	0.12686	8376	1838	0.072517	0.0438218	0.0985676	0.368365	520	116
s__Lachnospiraceae_bacterium|t__SGB4750	-0.00945789	0.0331118	0.775223	0.940754	914	851	0.056518	0.0345926	0.102675	0.324575	835	660	0.0312375	0.00904175	0.000552561	0.00337799	12222	10635	0.0165554	0.0109263	0.129763	0.241762	8376	6022	-0.011039	0.0439348	0.801713	0.925542	520	308
s__Desulfovibrio_desulfuricans|t__SGB15463							-0.0466887	0.0346102	0.177707	0.437814	835	70	-0.0278581	0.00904265	0.00206945	0.0107823	12222	322	-0.0165664	0.0109263	0.129508	0.241598	8376	525
s__GGB9593_SGB15015|t__SGB15015	-0.00871815	0.0331121	0.792385	0.943462	914	66							-0.0256171	0.00904319	0.00462243	0.0207275	12222	1303	-0.0233348	0.0109248	0.0327131	0.0840658	8376	221
s__Ruminococcaceae_bacterium|t__SGB15273	0.0330311	0.0330952	0.318515	0.697187	914	316	0.0251288	0.034637	0.468355	0.716352	835	355	0.0101975	0.00904569	0.259625	0.447092	12222	3223	0.0436566	0.0109174	6.42084e-05	0.000425789	8376	3701	-0.0210448	0.0439277	0.632086	0.822559	520	164
s__Enterobacter_hormaechei|t__SGB10130_group													-0.0185946	0.0090446	0.0398154	0.117022	12222	200	-0.0314432	0.0109224	0.00400226	0.0154295	8376	118
s__Bifidobacterium_catenulatum|t__SGB17241	-0.0754632	0.0330189	0.0225149	0.219161	914	225							-0.0219592	0.00904398	0.0151948	0.0537977	12222	1285	-0.0177326	0.0109261	0.104635	0.204693	8376	224
s__Clostridia_bacterium|t__SGB54333	0.0160799	0.033109	0.627321	0.870979	914	40							0.0278711	0.00904265	0.00205948	0.0107609	12222	300	0.0186491	0.0109259	0.0878834	0.180023	8376	72
s__Gemmiger_formicilis|t__SGB15300	0.0162408	0.0331089	0.623879	0.868873	914	851	-0.00446906	0.0346476	0.8974	0.95933	835	642	0.0270056	0.00904286	0.0028284	0.0137594	12222	11176	0.0268902	0.0109239	0.0138518	0.0418496	8376	6114	-0.0443919	0.0438942	0.312326	0.625726	520	330
s__Eubacterium_sp_AM28_29|t__SGB6796_group	-0.0308352	0.0330976	0.351766	0.727532	914	297	0.0509546	0.0346029	0.14125	0.387922	835	163	0.0199166	0.00904437	0.0276771	0.0884317	12222	3765	0.0297629	0.010923	0.00644737	0.0227255	8376	1373	0.0621336	0.0438526	0.157121	0.46975	520	99
s__Candidatus_Cryptoclostridium_obscurum|t__SGB61016	0.0210038	0.033106	0.525951	0.833791	914	44	0.020311	0.0346408	0.557811	0.769685	835	64	0.00919311	0.00904578	0.309513	0.501751	12222	447	0.0416412	0.0109183	0.000137788	0.00080462	8376	488
s__Clostridiaceae_bacterium|t__SGB4269	0.0156143	0.0331093	0.637325	0.875604	914	899	0.0640096	0.0345769	0.064491	0.251815	835	799	-0.000812071	0.00904616	0.928472	0.963421	12222	11944	0.00901825	0.0109274	0.409231	0.551633	8376	7728	0.128136	0.0435753	0.00342268	0.0739046	520	465
s__Escherichia_coli|t__SGB10068	-0.0170108	0.0331085	0.607524	0.862434	914	572	-0.0278439	0.0346345	0.421664	0.672206	835	462	-0.0170455	0.00904485	0.0595142	0.158417	12222	5638	-0.034283	0.0109214	0.00170074	0.00745564	8376	3095	-0.0125694	0.043934	0.774918	0.918247	520	205
s__Blautia_faecis|t__SGB4820	-0.045907	0.0330784	0.16553	0.540863	914	910	-0.057337	0.0345909	0.0977801	0.313584	835	815	-0.0492879	0.00903517	4.98931e-08	6.93211e-07	12222	12108	-0.0152246	0.0109266	0.16355	0.286624	8376	7993	0.102459	0.0437062	0.0194419	0.153642	520	488
s__Lachnospiraceae_bacterium_WCA3_601_WT_6H|t__SGB4910	0.0404615	0.0330862	0.221679	0.607295	914	797	0.025621	0.0346366	0.459685	0.71151	835	472	0.0151489	0.00904512	0.0939967	0.223014	12222	9495	0.0320993	0.0109222	0.00330273	0.0130855	8376	3599	0.050053	0.0438824	0.254557	0.57935	520	273
s__Acidaminococcus_intestini|t__SGB5736	0.0122084	0.0331108	0.712426	0.906814	914	105	0.0684362	0.0345667	0.0480515	0.208731	835	130	0.025971	0.00904311	0.00408703	0.0186923	12222	1085	0.0163597	0.0109264	0.134361	0.249141	8376	1273	0.0260102	0.0439226	0.553987	0.789414	520	69
s__GGB6561_SGB9269|t__SGB9269													-0.0234458	0.00904368	0.00953932	0.0368774	12222	171	-0.0233597	0.0109248	0.0325278	0.0837269	8376	322
s__GGB9342_SGB14306|t__SGB14306	0.0134613	0.0331103	0.684428	0.893122	914	522	0.0350371	0.0346267	0.311902	0.584638	835	282	0.00193756	0.00904615	0.830405	0.910863	12222	6633	0.044027	0.0109172	5.56046e-05	0.000371886	8376	1929	0.0328097	0.0439138	0.455319	0.729753	520	189
s__Clostridia_bacterium|t__SGB15411	-0.0624435	0.0330487	0.0591499	0.340391	914	291	-0.0222326	0.0346394	0.52116	0.74633	835	130	-0.0204397	0.00904427	0.0238413	0.0780802	12222	3837	-0.0254635	0.0109243	0.0197817	0.0563904	8376	887	0.00977831	0.0439354	0.823965	0.931365	520	59
s__Lacrimispora_amygdalina|t__SGB4716	-0.026626	0.0331016	0.421391	0.761013	914	859	-0.0537527	0.0345979	0.12065	0.350572	835	726	-0.0308884	0.00904185	0.000637171	0.00383138	12222	11155	-0.0172309	0.0109262	0.114828	0.220498	8376	6402	0.0586747	0.0438618	0.181575	0.501699	520	359
s__GGB9361_SGB14336|t__SGB14336	-0.00347301	0.0331131	0.916492	0.976729	914	88							0.0248773	0.00904336	0.00595213	0.0255404	12222	1280	0.0237808	0.0109247	0.0295245	0.0775267	8376	241
s__Rikenellaceae_bacterium|t__SGB2317							-0.0149398	0.0346441	0.666408	0.82522	835	102							0.0276759	0.0109236	0.0113086	0.0356813	8376	1002	0.0130078	0.0439338	0.76729	0.918247	520	71
s__Leuconostoc_gelidum|t__SGB7127													0.0218528	0.009044	0.0156947	0.0552476	12222	302	0.0251979	0.0109243	0.0211024	0.0595049	8376	539
s__Coriobacteriia_unclassified_SGB14764|t__SGB14764	-0.0263959	0.0331018	0.425417	0.763249	914	46							0.0294092	0.00904225	0.00114737	0.00651476	12222	688	0.0228859	0.010925	0.0362162	0.0908307	8376	138
s__GGB9602_SGB15031|t__SGB15031	0.0317262	0.0330966	0.338018	0.71594	914	640	0.0310269	0.0346313	0.370554	0.625976	835	308	0.0172008	0.00904482	0.0572305	0.153004	12222	8277	0.0286387	0.0109233	0.00876276	0.0290545	8376	2276	0.0407061	0.0439011	0.354242	0.657716	520	213
s__Bacilli_unclassified_SGB6422|t__SGB6422	0.0611182	0.0330514	0.0647545	0.360717	914	182	0.014088	0.0346445	0.684374	0.834606	835	50	0.0348326	0.00904067	0.000117336	0.000847224	12222	2373	0.000342726	0.0109278	0.974981	0.983989	8376	300
s__GGB9707_SGB15229|t__SGB15229	0.0163373	0.0331089	0.62182	0.867325	914	681	0.00498218	0.0346475	0.885696	0.954274	835	399	0.00654606	0.00904597	0.469298	0.65007	12222	8953	0.0365679	0.0109205	0.000815938	0.00385783	8376	3015	0.0887285	0.0437642	0.0431308	0.22769	520	185
s__Rikenellaceae_bacterium|t__SGB2279													0.019376	0.00904446	0.0321883	0.0990491	12222	292	0.0281818	0.0109235	0.00989907	0.0319423	8376	130
s__Clostridia_unclassified_SGB4367|t__SGB4367	0.000209982	0.0331133	0.994942	0.997121	914	346	0.0662801	0.0345718	0.0555576	0.232431	835	173	0.0212571	0.00904412	0.0187704	0.0632809	12222	3932	0.0249867	0.0109244	0.0222066	0.0618388	8376	1235	0.000186515	0.0439375	0.996615	0.999069	520	113
s__Streptococcus_oralis|t__SGB8130													-0.0244338	0.00904346	0.00690571	0.028719	12222	383	-0.0204159	0.0109255	0.0617078	0.135953	8376	496
s__Candidatus_Neochristensenella_gallicola|t__SGB14138	-0.0298808	0.0330985	0.366879	0.727532	914	146	0.0919896	0.034501	0.00781816	0.0648355	835	56	0.0234419	0.00904368	0.00955114	0.0368774	12222	840	0.0184685	0.010926	0.0910021	0.184003	8376	357
s__Clostridia_bacterium|t__SGB13979	0.0267715	0.0331014	0.418858	0.760452	914	230	0.000109775	0.0346479	0.997473	0.998689	835	106	0.0246051	0.00904342	0.00652208	0.0276247	12222	3426	0.0218578	0.0109252	0.04546	0.108394	8376	614
s__GGB4569_SGB6310|t__SGB6310	0.00579799	0.0331128	0.861041	0.969073	914	157	-0.00848399	0.0346467	0.806616	0.915439	835	42	0.0245297	0.00904344	0.00668847	0.0282285	12222	1860	0.0250761	0.0109244	0.0217335	0.0607375	8376	181
s__Fenollaria_massiliensis|t__SGB6716	-0.0495393	0.0330727	0.134507	0.496186	914	65							-0.0248313	0.00904337	0.0060452	0.0258436	12222	89	-0.0167587	0.0109263	0.125119	0.235632	8376	88
s__Blautia_hansenii|t__SGB4798							-0.0296678	0.0346327	0.39189	0.646068	835	67	-0.00900367	0.0090458	0.319589	0.51193	12222	294	-0.0369656	0.0109204	0.000715001	0.00340115	8376	916
s__GGB48169_SGB66172|t__SGB66172													0.0159738	0.00904501	0.0774143	0.19294	12222	221	0.0316218	0.0109224	0.00379964	0.0149034	8376	160
s__Emergencia_timonensis|t__SGB3970							0.0166601	0.0346431	0.630709	0.810697	835	103	-0.0197502	0.0090444	0.0290036	0.0913963	12222	215	-0.0318482	0.0109223	0.00355614	0.0140539	8376	1407	-0.00318616	0.0439373	0.942219	0.970519	520	64
s__Bifidobacterium_pseudocatenulatum|t__SGB17237	0.0336624	0.0330945	0.309347	0.690726	914	210	-0.0303415	0.034632	0.381221	0.632288	835	213	-0.0310593	0.0090418	0.000594349	0.00359748	12222	2817	-0.0158582	0.0109264	0.146718	0.26362	8376	2072	-0.0782923	0.0438026	0.0744592	0.297327	520	90
s__Opitutales_bacterium|t__SGB8767_group	-0.0266097	0.0331016	0.421676	0.761013	914	111							0.041317	0.00903844	4.89568e-06	5.04421e-05	12222	1761	0.0176814	0.0109261	0.105642	0.20589	8376	215
s__Anaerotruncus_colihominis|t__SGB14963	-0.000277202	0.0331133	0.993323	0.997121	914	265	-0.062032	0.0345812	0.0732069	0.270733	835	479	-0.0114938	0.00904557	0.203876	0.379217	12222	1449	-0.015194	0.0109266	0.164398	0.287656	8376	3480	-0.113674	0.0436527	0.0094771	0.135035	520	144
s__Clostridia_bacterium|t__SGB955													0.0240707	0.00904354	0.00778612	0.0318035	12222	89	0.0201068	0.0109256	0.0657544	0.142528	8376	74
s__Clostridia_bacterium|t__SGB4438	0.0210218	0.033106	0.525597	0.833791	914	207	-0.00716789	0.0346471	0.836152	0.926425	835	199	-0.053646	0.00903314	2.94922e-09	4.91715e-08	12222	1868	-0.00845301	0.0109274	0.439214	0.579081	8376	1766	-0.0473457	0.0438882	0.281188	0.600147	520	65
s__Christensenellaceae_bacterium|t__SGB14127	0.0224194	0.033105	0.498436	0.819238	914	602	0.113587	0.0344237	0.00100905	0.0192658	835	509	0.0136069	0.00904533	0.132529	0.28197	12222	4826	0.0141357	0.0109267	0.195812	0.327218	8376	4822	-0.0344117	0.0439115	0.433598	0.714089	520	200
s__Desulfovibrio_piger|t__SGB15467_group	-0.0122022	0.0331108	0.712568	0.906814	914	218	0.0822401	0.0345306	0.0174585	0.108246	835	98	0.0302937	0.00904201	0.000809601	0.0047438	12222	2783	0.0108208	0.0109272	0.322073	0.474534	8376	760	0.00434886	0.0439371	0.921193	0.964193	520	54
s__GGB9582_SGB15002|t__SGB15002	-0.00373461	0.0331131	0.910227	0.976729	914	41							0.0229625	0.00904378	0.0111282	0.0419939	12222	381	0.0241963	0.0109246	0.0267978	0.0720099	8376	69
s__GGB9270_SGB14221|t__SGB14221													0.0180163	0.00904469	0.0464017	0.130123	12222	136	0.0285693	0.0109234	0.00892735	0.0294133	8376	81
s__Phocaeicola_coprophilus|t__SGB1888							-0.040239	0.0346199	0.245443	0.518017	835	42	0.0331574	0.00904119	0.000246097	0.00165934	12222	604	0.024201	0.0109246	0.0267682	0.0720099	8376	224
s__Olsenella_provencensis|t__SGB14367	-0.00259738	0.0331132	0.937496	0.981501	914	47							0.0177586	0.00904474	0.0496198	0.136641	12222	442	0.0312821	0.0109225	0.00419345	0.0159678	8376	73
s__Clostridia_unclassified_SGB6293|t__SGB6293	0.00387364	0.0331131	0.9069	0.976729	914	94	-0.00212095	0.0346479	0.951203	0.976523	835	40	0.0160301	0.009045	0.0763758	0.191386	12222	1054	0.0354814	0.0109209	0.00116294	0.00532165	8376	203
s__Clostridiales_bacterium_NSJ_40|t__SGB72336	0.0109433	0.0331113	0.741099	0.922284	914	377	0.0659978	0.0345724	0.0566091	0.232431	835	151	0.0240182	0.00904355	0.00792144	0.0321414	12222	3904	0.0161269	0.0109264	0.139992	0.255349	8376	1297
s__Lachnospiraceae_bacterium_OF09_6|t__SGB4966	0.00224366	0.0331132	0.945994	0.984738	914	371	-0.0263693	0.0346359	0.446677	0.694548	835	219	0.0389557	0.0090393	1.64831e-05	0.000146039	12222	5584	0.0116702	0.0109271	0.285549	0.43556	8376	1454	0.0841063	0.0437818	0.055276	0.256631	520	62
s__Blautia_sp_AF19_10LB|t__SGB4810	-0.0354799	0.0330925	0.283938	0.669597	914	495	-0.0141119	0.0346445	0.683866	0.834606	835	348	-0.0485356	0.0090355	7.94478e-08	1.05585e-06	12222	7900	-0.0116458	0.0109271	0.286556	0.436245	8376	2967	0.0542808	0.0438727	0.216561	0.546558	520	83
s__GGB6132_SGB8779|t__SGB8779	-0.00677379	0.0331125	0.837955	0.96412	914	49							0.0281476	0.00904258	0.00185757	0.00993148	12222	887	0.0162287	0.0109264	0.137508	0.252443	8376	167
s__GGB35068_SGB47850|t__SGB47850	-0.00836974	0.0331121	0.800503	0.944357	914	319	0.0990977	0.0344774	0.00415257	0.0462184	835	117	-0.0216467	0.00904404	0.0167046	0.0580233	12222	5195	0.0309336	0.0109226	0.00463577	0.0172188	8376	905	0.0413733	0.0438999	0.346404	0.652372	520	41
s__Clostridia_bacterium|t__SGB15409	-0.0655756	0.033042	0.0474872	0.305179	914	222	-0.00294068	0.0346478	0.932382	0.972663	835	86	-0.01256	0.00904545	0.164996	0.328916	12222	3298	-0.0299405	0.0109229	0.00613686	0.0217782	8376	400
s__Microbacterium_SGB53518|t__SGB53518	0.0544134	0.0330643	0.100173	0.434929	914	77	0.0396623	0.0346207	0.25228	0.523035	835	60	0.0170323	0.00904485	0.0597116	0.158712	12222	419	0.0235946	0.0109248	0.0308213	0.0802586	8376	292
s__Lactococcus_lactis|t__SGB7985	0.0507935	0.0330706	0.124906	0.487703	914	197	0.0280008	0.0346344	0.419052	0.669496	835	167	0.0410956	0.00903852	5.50138e-06	5.5693e-05	12222	2671	-0.00719694	0.0109275	0.510167	0.636006	8376	3850	4.93726e-05	0.0439375	0.999104	0.999104	520	72
s__Clostridium_sp_AM58_1XD|t__SGB25539													-0.0231891	0.00904373	0.010356	0.0396513	12222	45	-0.0198605	0.0109257	0.0691334	0.148677	8376	209
s__Bacteroides_clarus|t__SGB1832	0.00833309	0.0331122	0.801359	0.944357	914	277	0.0380244	0.0346229	0.272415	0.549515	835	107	0.0138427	0.0090453	0.125949	0.272074	12222	3585	0.0324537	0.0109221	0.00297302	0.0119609	8376	746	0.0350877	0.0439104	0.424613	0.707284	520	46
s__Candidatus_Heritagella_intestinalis|t__SGB63346	0.0183759	0.0331077	0.579007	0.855921	914	80							0.017443	0.00904479	0.0538139	0.145998	12222	723	0.028425	0.0109234	0.0092789	0.0303162	8376	312
s__Lacrimispora_saccharolytica|t__SGB4701	0.0422272	0.0330838	0.202149	0.580819	914	192	0.0846551	0.0345236	0.0144069	0.0973968	835	165	0.0209968	0.00904417	0.0202716	0.0677197	12222	922	0.0134956	0.0109268	0.216833	0.352748	8376	1262	0.00840032	0.0439359	0.848448	0.936661	520	57
s__Haemophilus_pittmaniae|t__SGB9656													-0.0250187	0.00904333	0.00567407	0.0246011	12222	138	-0.0168885	0.0109263	0.122219	0.231333	8376	56
s__Actinomyces_oris|t__SGB15878													-0.0145315	0.00904521	0.108182	0.243442	12222	1234	-0.0310259	0.0109226	0.00451471	0.0168628	8376	1535
s__Lachnospiraceae_bacterium|t__SGB4695													0.0112297	0.00904559	0.214463	0.390165	12222	42	0.0336736	0.0109216	0.00205447	0.00871341	8376	141
s__Clostridia_bacterium|t__SGB4133	0.0662965	0.0330405	0.0450951	0.299	914	215	0.0248968	0.0346372	0.472473	0.718324	835	104	0.00904113	0.00904579	0.31758	0.511362	12222	1959	0.028665	0.0109233	0.00870104	0.0289726	8376	694	0.0508794	0.0438806	0.246788	0.578987	520	58
s__GGB1495_SGB2071|t__SGB2071	0.02537	0.0331027	0.443634	0.777114	914	47	0.0429661	0.034616	0.214873	0.488527	835	41	0.0197229	0.0090444	0.0292266	0.0919409	12222	581	0.021783	0.0109252	0.0462039	0.109892	8376	309
s__GGB9608_SGB15042|t__SGB15042_group	0.0225254	0.0331049	0.496408	0.819238	914	172	0.0430226	0.0346159	0.21427	0.488527	835	59	0.0260659	0.00904309	0.00395337	0.0182173	12222	3074	0.0127998	0.0109269	0.241471	0.383267	8376	479
s__GGB42689_SGB59892|t__SGB59892													0.016629	0.00904491	0.0660142	0.170281	12222	125	0.0288039	0.0109233	0.00838156	0.0281408	8376	345
s__GGB6010_SGB8637|t__SGB8637													0.0199883	0.00904436	0.0271219	0.0869607	12222	323	0.023843	0.0109247	0.0291013	0.076856	8376	106
s__Alistipes_senegalensis|t__SGB2296	0.0624711	0.0330486	0.0590375	0.340391	914	358	0.0100452	0.0346462	0.771938	0.891366	835	232	0.0112285	0.00904559	0.214508	0.390165	12222	4919	0.028618	0.0109233	0.00881158	0.0291546	8376	1966	0.064171	0.0438469	0.143931	0.443978	520	113
s__Oxalobacter_formigenes|t__SGB9392													0.0236968	0.00904362	0.00879665	0.0346203	12222	174	0.0183823	0.010926	0.0925199	0.186729	8376	136
s__GGB9581_SGB79823|t__SGB79823	0.00167686	0.0331133	0.959623	0.988463	914	118	-0.0477205	0.0346085	0.168305	0.42843	835	144	-0.0275515	0.00904273	0.00231774	0.01171	12222	1210	-0.0125601	0.010927	0.250398	0.393843	8376	1245	-0.0232103	0.0439256	0.597449	0.807459	520	54
s__GGB4584_SGB6338|t__SGB6338	0.0364761	0.0330913	0.270628	0.648083	914	124	0.0604657	0.0345846	0.0807727	0.283393	835	56	0.0183273	0.00904464	0.0427543	0.122902	12222	1648	0.0206971	0.0109255	0.058208	0.129951	8376	368
s__Clostridia_unclassified_SGB4121|t__SGB4121	0.0228752	0.0331046	0.489744	0.817382	914	591	0.0284756	0.0346339	0.411205	0.660663	835	650	-0.0242307	0.00904351	0.00738653	0.030511	12222	7392	-0.0294623	0.0109231	0.0070055	0.0243594	8376	6805	-0.04129	0.0439	0.347375	0.652372	520	354
s__Alphaproteobacteria_bacterium|t__SGB9344													0.0142219	0.00904525	0.115906	0.256418	12222	622	0.0308147	0.0109226	0.00479601	0.0177022	8376	275
s__GGB9333_SGB14296|t__SGB14296													0.0144021	0.00904522	0.111358	0.247253	12222	204	0.0306726	0.0109227	0.00499409	0.0183039	8376	60
s__Streptococcus_rubneri|t__SGB8056	-0.0576089	0.0330583	0.0817329	0.406497	914	44	-0.002353	0.0346479	0.945872	0.974355	835	45	-0.0162686	0.00904497	0.0721017	0.182644	12222	558	-0.0267433	0.0109239	0.0143799	0.0431121	8376	790
s__GGB9559_SGB14968|t__SGB14968	-0.0481187	0.033075	0.146058	0.517996	914	151	-0.0198069	0.0346411	0.567629	0.775521	835	50	-0.0394436	0.00903912	1.28959e-05	0.000118849	12222	2465	0.00978824	0.0109273	0.370407	0.515735	8376	348
s__Ruminococcaceae_bacterium|t__SGB15272	0.0268076	0.0331014	0.418231	0.760452	914	323	-0.00817199	0.0346468	0.813595	0.915581	835	268	0.026287	0.00904304	0.00365707	0.0171536	12222	2532	0.0179339	0.0109261	0.100754	0.200356	8376	2440	-0.00327085	0.0439372	0.940686	0.970519	520	91
s__Eggerthellaceae_bacterium|t__SGB14794	0.0316345	0.0330967	0.339416	0.716035	914	56							0.0220056	0.00904397	0.014981	0.0531433	12222	1091	0.0191295	0.0109258	0.0800081	0.166281	8376	269
s__Clostridium_sp_AM42_4|t__SGB4709	-0.0491311	0.0330733	0.137752	0.50017	914	50	-0.0490476	0.0346062	0.156767	0.417441	835	44	-0.019935	0.00904437	0.0275331	0.088125	12222	538	-0.0173494	0.0109262	0.112351	0.216539	8376	215
s__Bacilli_unclassified_SGB6473|t__SGB6473	-0.0422501	0.0330837	0.201905	0.580819	914	215	0.0038431	0.0346477	0.911707	0.964577	835	75	-0.02632	0.00904303	0.00361464	0.0169981	12222	3146	-0.0136086	0.0109268	0.213009	0.347249	8376	507	-0.0269168	0.0439216	0.540253	0.786878	520	74
s__Clostridia_bacterium|t__SGB14235	0.0454109	0.0330791	0.170153	0.542475	914	55							0.0206347	0.00904424	0.0225342	0.0743821	12222	1051	0.0194006	0.0109258	0.0758224	0.159922	8376	207
s__Eubacterium_siraeum|t__SGB4198_group	-0.0165497	0.0331088	0.617294	0.863786	914	673	0.0983485	0.03448	0.00444733	0.0462184	835	468	0.0329902	0.00904124	0.0002645	0.00177041	12222	7710	0.0143349	0.0109267	0.189583	0.320062	8376	3988	-0.053944	0.0438735	0.21943	0.546699	520	342
s__Lachnospiraceae_bacterium|t__SGB4570													-0.0377505	0.00903971	2.98651e-05	0.000253282	12222	525	-0.00338332	0.0109278	0.756867	0.837692	8376	78
s__Clostridia_bacterium|t__SGB15400													0.00488623	0.00904605	0.589103	0.748189	12222	135	0.0384317	0.0109197	0.000434713	0.00218053	8376	143
s__Eggerthella_sinensis|t__SGB14810													-0.0224026	0.00904389	0.0132589	0.0478757	12222	48	-0.0191229	0.0109258	0.0801122	0.166281	8376	153
s__GGB9618_SGB15064|t__SGB15064	-0.021901	0.0331054	0.508424	0.824211	914	123	-0.0317827	0.0346304	0.359006	0.621421	835	44	-0.0238388	0.00904359	0.00839974	0.0335391	12222	1915	-0.0157264	0.0109265	0.150104	0.26832	8376	237
s__Lachnospiraceae_bacterium|t__SGB4697													0.0238524	0.00904359	0.00836269	0.0334873	12222	279	0.016874	0.0109263	0.12254	0.231333	8376	272
s__GGB9642_SGB15119|t__SGB15119	0.00413637	0.033113	0.900617	0.976729	914	263	0.0448042	0.0346132	0.195876	0.464782	835	88	0.0267669	0.00904292	0.00308244	0.0147219	12222	4062	0.0114522	0.0109271	0.294644	0.445094	8376	591	0.0304024	0.0439172	0.489081	0.750417	520	52
s__Clostridiaceae_bacterium_NSJ_33|t__SGB25547	-0.0431359	0.0330825	0.1926	0.572172	914	77	0.00138632	0.0346479	0.968094	0.986234	835	97	-0.0230076	0.00904377	0.0109703	0.0415692	12222	299	-0.0174718	0.0109262	0.109841	0.213013	8376	723
s__Streptococcus_anginosus|t__SGB8028_group	-0.00028404	0.0331133	0.993158	0.997121	914	63							-0.0182769	0.00904465	0.0433287	0.124164	12222	651	-0.0267707	0.0109239	0.0142799	0.0428946	8376	494
s__Eubacterium_sp_AF34_35BH|t__SGB5051	-0.0271363	0.0331011	0.412545	0.759998	914	288	-0.0152905	0.0346439	0.659065	0.822329	835	199	-0.0391179	0.00903924	1.51969e-05	0.000136623	12222	2703	-0.00316988	0.0109278	0.771765	0.848626	8376	1583	0.000647401	0.0439375	0.98825	0.998578	520	102
s__Clostridia_bacterium|t__SGB3578	0.0646642	0.033044	0.0506625	0.311116	914	112	0.0397793	0.0346205	0.250882	0.522402	835	57	0.00354324	0.00904611	0.695296	0.822693	12222	863	0.0256212	0.0109242	0.019032	0.0547521	8376	237
s__Bacilli_bacterium|t__SGB6497													0.0186968	0.00904458	0.0387378	0.114774	12222	62	0.0234707	0.0109248	0.0317118	0.0820321	8376	70
s__Lachnospiraceae_bacterium|t__SGB4782	-0.0334408	0.0330948	0.312545	0.690726	914	732	0.0369163	0.0346243	0.286645	0.56571	835	505	-0.000444733	0.00904616	0.96079	0.981094	12222	10098	0.0327404	0.010922	0.00272857	0.0111204	8376	4100	0.109899	0.0436713	0.0121536	0.135889	520	172
s__Clostridia_bacterium|t__SGB14139	0.050812	0.0330705	0.124769	0.487703	914	48							0.00636807	0.00904598	0.481467	0.660441	12222	542	0.0301809	0.0109228	0.00573808	0.0206018	8376	164
s__GGB3606_SGB4870|t__SGB4870							0.0181871	0.0346422	0.599725	0.795435	835	43	-0.0187547	0.00904457	0.0381385	0.113181	12222	114	-0.0270544	0.0109238	0.0132821	0.040678	8376	490
s__Megamonas_funiformis|t__SGB6962_group	0.0857196	0.0329914	0.00952149	0.117444	914	78	0.0393359	0.0346211	0.256207	0.528508	835	56	0.0153554	0.0090451	0.0895993	0.214804	12222	766	0.00253318	0.0109278	0.81669	0.878458	8376	584
s__Hungatella_hathewayi|t__SGB4739	-0.0297238	0.0330987	0.369403	0.727532	914	59	-0.000525859	0.0346479	0.987894	0.993647	835	61	-0.0166736	0.00904491	0.0652917	0.168893	12222	207	-0.0271235	0.0109238	0.0130485	0.0401196	8376	323
s__Intestinimonas_massiliensis|t__SGB15127	-0.0385644	0.0330887	0.244127	0.627514	914	467	0.014693	0.0346442	0.671593	0.828019	835	457	-0.0238158	0.0090436	0.00846312	0.0336689	12222	4460	-0.0125279	0.010927	0.251617	0.395361	8376	3440	-0.0893483	0.0437617	0.0416874	0.227138	520	213
s__Candidatus_Stoquefichus_sp_SB1|t__SGB6772													-0.0169529	0.00904486	0.0609106	0.160972	12222	71	-0.0254359	0.0109243	0.0199155	0.0566686	8376	426
s__Clostridia_bacterium|t__SGB14939	0.0537874	0.0330654	0.104147	0.444286	914	41							0.00848965	0.00904584	0.347998	0.540414	12222	390	0.0284038	0.0109234	0.00933134	0.0304241	8376	262
s__GGB9568_SGB14980|t__SGB14980_group	0.00346251	0.0331131	0.916743	0.976729	914	128	0.0215701	0.0346399	0.533654	0.752503	835	77	0.0294736	0.00904223	0.00111894	0.00637311	12222	2761	0.0103905	0.0109272	0.341693	0.492857	8376	459	-0.00711572	0.0439364	0.871404	0.947957	520	57
s__Anaerotruncus_rubiinfantis|t__SGB25416	0.0629199	0.0330477	0.0572363	0.335713	914	606	0.0586313	0.0345883	0.090427	0.300569	835	548	-0.0174735	0.00904478	0.0533959	0.145079	12222	4805	0.0337213	0.0109216	0.00202454	0.00860982	8376	3622	-0.026185	0.0439224	0.551325	0.789414	520	201
s__Actinobaculum_sp_oral_taxon_183|t__SGB15892													-0.0147601	0.00904518	0.102744	0.236428	12222	87	-0.0283509	0.0109234	0.00946409	0.0307288	8376	153
s__Amedibacterium_intestinale|t__SGB4042													0.00277783	0.00904613	0.758792	0.865439	12222	260	0.0388344	0.0109196	0.000378041	0.0019085	8376	605
s__Veillonella_atypica|t__SGB6936	-0.0500857	0.0330717	0.130257	0.496186	914	247	0.0220343	0.0346395	0.524884	0.748142	835	100	-0.0304207	0.00904198	0.000769512	0.00456726	12222	2060	-0.0103791	0.0109272	0.34222	0.493069	8376	933	0.00216458	0.0439374	0.960727	0.98474	520	92
s__Blautia_schinkii|t__SGB4825	0.0113488	0.0331112	0.731866	0.921153	914	251	0.0315659	0.0346307	0.362295	0.621421	835	259	-0.0030344	0.00904612	0.737302	0.850466	12222	3718	0.0225208	0.010925	0.0392962	0.096848	8376	2258	0.11539	0.043644	0.00844408	0.128185	520	74
s__Faecalicatena_fissicatena|t__SGB4871_group	-0.0041254	0.033113	0.900879	0.976729	914	769	0.021908	0.0346396	0.527263	0.75023	835	518	0.0185047	0.00904461	0.0407835	0.118945	12222	10193	0.024179	0.0109246	0.0269071	0.0720825	8376	4339	0.0389303	0.0439042	0.375647	0.68013	520	249
s__GGB1332_SGB1789|t__SGB1789													0.0132603	0.00904537	0.142682	0.299403	12222	289	0.0294548	0.0109231	0.00701987	0.0243594	8376	288
s__GGB2977_SGB3959|t__SGB3959	-0.0329804	0.0330953	0.319258	0.697187	914	314	0.0488742	0.0346065	0.15824	0.417734	835	61	0.010387	0.00904567	0.250874	0.436945	12222	4319	0.0395887	0.0109193	0.000290019	0.00152309	8376	709
s__Clostridia_bacterium|t__SGB14165													0.010643	0.00904565	0.239384	0.424595	12222	407	0.0314961	0.0109224	0.00394131	0.015308	8376	96
s__Clostridium_fessum|t__SGB4705	-0.0269764	0.0331013	0.415305	0.760452	914	855	0.0941378	0.0344941	0.00648464	0.0591543	835	704	0.00597808	0.009046	0.508719	0.683509	12222	11194	0.0359228	0.0109208	0.00100816	0.00466796	8376	6386	-0.0169463	0.0439312	0.699842	0.877437	520	389
s__Clostridiales_unclassified_SGB15150|t__SGB15150							-0.00467007	0.0346476	0.892812	0.958168	835	62	0.0186031	0.0090446	0.0397252	0.117022	12222	244	0.0248806	0.0109244	0.0227802	0.0630993	8376	466
s__Phocaeicola_sartorii|t__SGB1813													-0.0192202	0.00904449	0.0336007	0.101689	12222	80	-0.0214987	0.0109253	0.0491252	0.114067	8376	73
s__GGB3341_SGB4420|t__SGB4420	0.00605856	0.0331127	0.854864	0.969073	914	73	0.0325833	0.0346295	0.347024	0.610173	835	41	0.0193079	0.00904448	0.0327996	0.100257	12222	746	0.0215567	0.0109253	0.0485169	0.112822	8376	169
s__Streptococcus_parasanguinis|t__SGB8071	0.0146606	0.0331098	0.658024	0.88413	914	612	-0.00827845	0.0346468	0.811212	0.915581	835	393	0.0250893	0.00904332	0.00553956	0.0241894	12222	6663	0.0144832	0.0109267	0.185043	0.313752	8376	5705	0.0462852	0.0438904	0.292116	0.603007	520	229
s__Streptococcus_infantis|t__SGB8095	0.0174235	0.0331083	0.598837	0.858833	914	61							-0.0224899	0.00904387	0.0129045	0.0471453	12222	537	-0.0205677	0.0109255	0.0597979	0.1329	8376	830
s__Bacilli_bacterium|t__SGB6570													0.0273531	0.00904278	0.00249272	0.0123225	12222	268	0.0103738	0.0109272	0.34247	0.493069	8376	300
s__Lachnospiraceae_bacterium|t__SGB4967							0.0277067	0.0346346	0.423955	0.673144	835	40	-0.0258196	0.00904315	0.00430887	0.0195606	12222	147	-0.0178283	0.0109261	0.102776	0.20242	8376	496
s__GGB5997_SGB8620|t__SGB8620													0.0146573	0.00904519	0.10516	0.240139	12222	490	0.0275092	0.0109237	0.0118106	0.0368935	8376	229
s__Bifidobacterium_angulatum|t__SGB17231	-0.000500842	0.0331133	0.987936	0.997121	914	59							-0.0150701	0.00904514	0.0957188	0.225615	12222	313	-0.0289944	0.0109232	0.00796033	0.0270824	8376	65
s__GGB9633_SGB15091|t__SGB15091	-0.00152348	0.0331133	0.963314	0.988463	914	419	0.05049	0.0346038	0.144918	0.393431	835	213	-0.00275011	0.00904613	0.761126	0.86641	12222	5529	0.0290365	0.0109232	0.00786999	0.0268334	8376	1808	0.079951	0.0437968	0.0685016	0.282398	520	132
s__Subdoligranulum_sp_DSM_109015|t__SGB63309													0.0216255	0.00904405	0.0168117	0.0582847	12222	67	0.0172176	0.0109262	0.115108	0.220764	8376	94
s__Ruminococcus_sp_NSJ_71|t__SGB4290	0.11921	0.0328772	0.000303891	0.00958828	914	208	-0.0228225	0.0346389	0.510163	0.741419	835	146	0.00350104	0.00904611	0.698747	0.826242	12222	2760	0.0249543	0.0109244	0.0223805	0.062102	8376	1222	-0.0309823	0.0439164	0.480827	0.746069	520	82
s__GGB27776_SGB40190|t__SGB40190													-0.0261598	0.00904307	0.00382499	0.0178047	12222	153	-0.0109986	0.0109272	0.314186	0.467163	8376	80
s__GGB9615_SGB15052|t__SGB15052	-0.0134724	0.0331103	0.68418	0.893122	914	245	-0.015316	0.0346439	0.658532	0.822329	835	109	-0.0257935	0.00904315	0.00434811	0.0196452	12222	3557	-0.012034	0.010927	0.270793	0.417529	8376	565
s__Clostridia_bacterium|t__SGB4155	0.0913497	0.0329749	0.00571457	0.0857186	914	250	-0.0476459	0.0346086	0.168973	0.42843	835	81	0.0264306	0.009043	0.00347569	0.0164289	12222	2906	0.0091756	0.0109274	0.401106	0.544454	8376	482
s__Bariatricus_massiliensis|t__SGB4006													-0.0121745	0.00904549	0.178353	0.347978	12222	67	-0.0293466	0.0109231	0.00723152	0.024928	8376	534
s__Anaerofustis_stercorihominis|t__SGB4116													-0.0137658	0.00904531	0.128067	0.274747	12222	58	-0.0280163	0.0109235	0.0103417	0.0331656	8376	1128
s__Lachnospiraceae_bacterium|t__SGB4887													0.0160326	0.009045	0.0763303	0.191386	12222	76	0.024673	0.0109245	0.02394	0.0657299	8376	41
s__Butyricicoccus_SGB14985|t__SGB14985_group													-0.00566827	0.00904602	0.53093	0.702044	12222	104	-0.034707	0.0109212	0.00148866	0.00661863	8376	361
s__Clostridia_bacterium|t__SGB14929	0.00230641	0.0331132	0.944486	0.984288	914	107	0.0169903	0.0346429	0.623951	0.807987	835	108	0.0192896	0.00904448	0.0329653	0.100288	12222	1016	0.0232167	0.0109249	0.0336057	0.0855168	8376	557	0.000238449	0.0439375	0.995672	0.999069	520	45
s__Coprococcus_catus|t__SGB4670	0.0930033	0.0329698	0.00489339	0.0799546	914	807	0.00595426	0.0346473	0.863595	0.94431	835	548	0.00497041	0.00904605	0.582703	0.743169	12222	10914	0.00913936	0.0109274	0.402969	0.545541	8376	4870	0.0609335	0.0438558	0.165307	0.48187	520	281
s__Mediterraneibacter_sp_gm002|t__SGB4553	-0.0335638	0.0330947	0.310768	0.690726	914	381	0.0143433	0.0346444	0.678969	0.830874	835	206	-0.0298087	0.00904214	0.000981269	0.00567712	12222	4352	-0.00947433	0.0109273	0.38595	0.529835	8376	1501	0.0208921	0.0439279	0.634561	0.823939	520	59
s__Candidatus_Alloscillospira_gallinarum|t__SGB59576							-0.00694614	0.0346471	0.841152	0.929138	835	78	0.0179243	0.00904471	0.0475303	0.132882	12222	286	0.0242511	0.0109246	0.0264546	0.0715052	8376	657
s__Clostridia_bacterium|t__SGB15413	-0.029217	0.0330992	0.377626	0.727532	914	455	-0.0548739	0.0345957	0.113086	0.340086	835	197	-0.0275664	0.00904272	0.00230504	0.011678	12222	5983	-0.000425818	0.0109278	0.968918	0.980826	8376	1366	-0.0327873	0.0439139	0.455626	0.729753	520	54
s__Lentisphaeria_bacterium|t__SGB9153													0.0178173	0.00904473	0.0488715	0.135598	12222	471	0.0212921	0.0109253	0.0513435	0.117647	8376	159
s__GGB4487_SGB6184|t__SGB6184													-0.0198129	0.00904439	0.0284974	0.0904271	12222	144	-0.0182085	0.010926	0.0956452	0.191903	8376	49
s__Eggerthellaceae_bacterium|t__SGB14786													0.0144377	0.00904522	0.110476	0.246487	12222	103	0.025917	0.0109241	0.0176932	0.051564	8376	41
s__Lachnospiraceae_bacterium|t__SGB4995													-0.0139782	0.00904528	0.122284	0.26667	12222	45	-0.0264193	0.010924	0.0156075	0.0459996	8376	274
s__Rothia_mucilaginosa|t__SGB16971	0.0524589	0.0330677	0.112994	0.467824	914	114	-0.0080921	0.0346468	0.815384	0.915581	835	66	-0.0430041	0.00903779	1.97517e-06	2.14347e-05	12222	2345	-0.0243329	0.0109246	0.0259501	0.0703777	8376	1691
s__GGB9523_SGB14922|t__SGB14922	0.00570198	0.0331128	0.863319	0.969073	914	43							0.00894046	0.0090458	0.322998	0.51601	12222	332	0.0332987	0.0109218	0.00230443	0.00964288	8376	362
s__Lactonifactor_sp_BIOML_A6|t__SGB48013	0.017342	0.0331083	0.600549	0.859289	914	61	0.0119615	0.0346455	0.72999	0.866072	835	207	-0.0224113	0.00904389	0.0132234	0.0478757	12222	586	-0.0207162	0.0109255	0.0579759	0.129803	8376	2112
s__Candidatus_Gastranaerophilales_unclassified_SGB8631|t__SGB8631													0.00774313	0.00904589	0.392024	0.579816	12222	196	0.0314281	0.0109224	0.00401994	0.0154295	8376	113
s__GGB6007_SGB8634|t__SGB8634													0.014508	0.00904521	0.108751	0.243827	12222	468	0.0247412	0.0109245	0.0235537	0.0648971	8376	204
s__Odoribacter_splanchnicus|t__SGB1790	-0.0366722	0.033091	0.268058	0.648083	914	869	-0.0144704	0.0346443	0.676286	0.830874	835	681	-0.0450544	0.00903698	6.26313e-07	7.36319e-06	12222	11493	0.0128124	0.0109269	0.241009	0.382923	8376	6225	-0.00975767	0.0439354	0.82433	0.931365	520	393
s__GGB9644_SGB15121|t__SGB15121	-0.0038416	0.0331131	0.907667	0.976729	914	179	0.0504545	0.0346038	0.1452	0.393431	835	138	0.0262151	0.00904305	0.00375109	0.0175498	12222	1684	0.00833108	0.0109274	0.445843	0.584376	8376	1313	-0.00542676	0.0439368	0.901749	0.959637	520	92
s__Bacilli_bacterium|t__SGB6452	0.0125981	0.0331107	0.703674	0.903031	914	71							0.0245129	0.00904344	0.00672621	0.0282285	12222	1253	0.0106479	0.0109272	0.329864	0.482015	8376	132
s__Clostridia_bacterium|t__SGB3989	0.0109099	0.0331113	0.741859	0.922284	914	262	0.0730783	0.0345553	0.0347416	0.172866	835	94	0.00957787	0.00904575	0.2897	0.481259	12222	3940	0.026701	0.0109239	0.0145353	0.0434117	8376	620	-0.0126972	0.0439339	0.772692	0.918247	520	69
s__Bacteroides_finegoldii|t__SGB1862	-0.0495173	0.0330727	0.13468	0.496186	914	260	0.0332289	0.0346288	0.337548	0.606405	835	290	0.0183076	0.00904465	0.0429776	0.12335	12222	3875	0.0273823	0.0109237	0.0122058	0.0379009	8376	2742	0.0260648	0.0439225	0.553155	0.789414	520	160
s__Bacteroides_salyersiae|t__SGB1857	-0.00709981	0.0331125	0.830271	0.962858	914	240	0.0490069	0.0346063	0.157113	0.417441	835	193	0.0146079	0.0090452	0.106338	0.240771	12222	3094	0.0229355	0.0109249	0.0358139	0.0899658	8376	1726	0.0354093	0.0439099	0.420378	0.707284	520	116
s__Lachnospiraceae_bacterium|t__SGB4668													-0.0267996	0.00904291	0.00304643	0.0145879	12222	86	-0.00818911	0.0109275	0.453633	0.591121	8376	300
s__Bacteroides_faecis|t__SGB1860	-0.00938602	0.0331119	0.776886	0.941524	914	233	0.00448308	0.0346476	0.89708	0.95933	835	172	0.0180642	0.00904469	0.0458233	0.129094	12222	2857	0.0237647	0.0109247	0.0296347	0.0776856	8376	1601	0.0152089	0.0439324	0.729342	0.893193	520	98
s__Lachnospiraceae_bacterium|t__SGB4671	-0.0135387	0.0331103	0.682711	0.893122	914	42	-0.00759639	0.0346469	0.826508	0.921688	835	81	-0.0173814	0.0090448	0.0546666	0.147656	12222	690	-0.0216184	0.0109253	0.0478764	0.112502	8376	831	-0.0198243	0.0439288	0.651976	0.835401	520	80
s__Bacteroides_eggerthii|t__SGB1829	-0.0140089	0.0331101	0.672322	0.891557	914	243	-0.0327305	0.0346294	0.344849	0.610173	835	189	0.0390092	0.00903928	1.60481e-05	0.000143572	12222	3478	0.0230052	0.0109249	0.0352555	0.0888913	8376	1456	-0.0140845	0.0439331	0.748651	0.905525	520	122
s__Paraprevotella_xylaniphila|t__SGB1797													0.0155008	0.00904508	0.0866044	0.209337	12222	343	0.0226323	0.010925	0.0383329	0.0953753	8376	132
s__Clostridia_bacterium|t__SGB6343	0.0159038	0.0331091	0.631098	0.871558	914	66							0.0196316	0.00904442	0.0299822	0.0939954	12222	925	0.0167187	0.0109263	0.126021	0.237046	8376	83
s__Prevotella_marseillensis|t__SGB1588	-0.006048	0.0331127	0.855114	0.969073	914	47							0.0119134	0.00904552	0.187848	0.361783	12222	694	0.03007	0.0109229	0.00591906	0.0211491	8376	203
s__Clostridiales_bacterium|t__SGB59899													-0.00805268	0.00904587	0.373373	0.565456	12222	50	-0.0300484	0.0109229	0.00595483	0.0212285	8376	42
s__Clostridia_bacterium|t__SGB47298													0.00688613	0.00904595	0.446529	0.628017	12222	71	0.0309869	0.0109226	0.00456542	0.0170116	8376	63
s__Clostridia_bacterium|t__SGB14022	0.0343581	0.0330938	0.29945	0.683605	914	190	0.0359144	0.0346256	0.299934	0.575219	835	117	0.00750631	0.00904591	0.406667	0.591927	12222	1561	0.028526	0.0109234	0.00903171	0.0296946	8376	715	0.0436683	0.0438956	0.320286	0.637294	520	46
s__Coriobacteriales_unclassified_SGB72475|t__SGB72475_group													0.0235451	0.00904365	0.00923901	0.0359753	12222	283	0.010172	0.0109273	0.351938	0.498447	8376	59
s__Lachnospiraceae_bacterium|t__SGB4808	-0.00686936	0.0331125	0.835701	0.96412	914	262	0.0161693	0.0346434	0.640812	0.814407	835	92	0.0126994	0.00904543	0.160355	0.324991	12222	4564	0.024526	0.0109245	0.0247919	0.067477	8376	803	0.0883084	0.0437658	0.0441325	0.227692	520	56
s__Gemella_sanguinis|t__SGB7298													-0.00861504	0.00904583	0.340925	0.53624	12222	165	-0.0292987	0.0109231	0.00732689	0.0252013	8376	565
s__GGB3617_SGB4891|t__SGB4891													-0.000270757	0.00904616	0.976123	0.986885	12222	192	0.0373602	0.0109202	0.000626426	0.00304459	8376	42
s__Corynebacterium_durum|t__SGB17008													-0.0144647	0.00904522	0.109813	0.245606	12222	64	-0.023251	0.0109249	0.033344	0.0849891	8376	51
s__Longibaculum_muris|t__SGB6769							0.0391872	0.0346213	0.25801	0.529566	835	89	-0.0152879	0.00904511	0.0910187	0.217638	12222	49	-0.0295595	0.010923	0.00682034	0.0239324	8376	1249	-0.0240697	0.0439247	0.583944	0.799421	520	66
s__GGB6012_SGB8640|t__SGB8640	0.0277308	0.0331006	0.402377	0.749847	914	44							0.0236549	0.00904363	0.00891697	0.0349438	12222	623	0.00861059	0.0109274	0.430731	0.573562	8376	156
s__Clostridia_bacterium|t__SGB15374	0.019196	0.0331072	0.562184	0.850245	914	534	0.061347	0.0345827	0.0764414	0.276736	835	245	0.00375702	0.0090461	0.677915	0.810046	12222	7195	0.0104934	0.0109272	0.336935	0.488696	8376	1764	0.0988615	0.0437222	0.0241653	0.165809	520	127
s__Slackia_SGB14778|t__SGB14778													0.0236666	0.00904363	0.00888315	0.0348859	12222	348	0.00954913	0.0109273	0.382211	0.52756	8376	331
s__Clostridia_bacterium|t__SGB6334	0.048199	0.0330748	0.145385	0.517617	914	141	0.0202393	0.0346408	0.559202	0.77005	835	87	0.0276767	0.0090427	0.00221324	0.0113511	12222	1707	-0.000441109	0.0109278	0.967803	0.980826	8376	418
s__Lactobacillus_helveticus|t__SGB7048													0.0203279	0.00904429	0.0246198	0.0800579	12222	43	0.0143415	0.0109267	0.189381	0.320062	8376	47
s__Prevotella_lascolaii|t__SGB1585													0.0214179	0.00904409	0.0178921	0.0613349	12222	219	0.0127365	0.0109269	0.243808	0.386193	8376	66
s__Sutterella_sp_AM11_39|t__SGB9280	0.0150477	0.0331096	0.64959	0.879253	914	44							0.0148732	0.00904516	0.100135	0.233055	12222	647	0.0225622	0.010925	0.0389365	0.0964171	8376	177
s__GGB9694_SGB15202|t__SGB15202							0.0255269	0.0346367	0.461335	0.711948	835	40	0.0147683	0.00904518	0.102553	0.236418	12222	670	0.0215931	0.0109253	0.0481387	0.112536	8376	269
s__Firmicutes_bacterium_AF16_15|t__SGB4993	-0.00209719	0.0331132	0.949515	0.987279	914	861	0.0244794	0.0346376	0.479932	0.724089	835	705	-0.0218051	0.00904401	0.0159237	0.0559322	12222	11208	-0.0215954	0.0109253	0.0481148	0.112536	8376	6509	0.0414405	0.0438997	0.345619	0.652372	520	419
s__Parabacteroides_goldsteinii|t__SGB1941	0.020489	0.0331064	0.536148	0.836122	914	215	0.00862598	0.0346467	0.803445	0.913613	835	209	0.00935499	0.00904577	0.30107	0.493484	12222	2757	0.0286532	0.0109233	0.00872865	0.0290028	8376	1618	0.0490574	0.0438846	0.264139	0.583307	520	140
s__Streptococcus_cristatus|t__SGB8031													-0.0144976	0.00904521	0.109005	0.244098	12222	61	-0.0224063	0.0109251	0.0403074	0.0987184	8376	72
s__Sanguibacteroides_justesenii|t__SGB1776	-0.0391483	0.0330879	0.237054	0.619726	914	67	0.0602608	0.034585	0.0818077	0.283393	835	48	0.0116931	0.00904554	0.196142	0.370765	12222	836	0.0289563	0.0109232	0.00804315	0.0272609	8376	296
s__Clostridia_bacterium|t__SGB6350	0.0408831	0.0330856	0.216897	0.601416	914	66	-0.00766901	0.0346469	0.824876	0.921392	835	43	0.0145098	0.00904521	0.108708	0.243827	12222	1230	0.0221029	0.0109252	0.0430924	0.104234	8376	229
s__Alistipes_finegoldii|t__SGB2301	-0.0278751	0.0331004	0.399932	0.746811	914	762	-0.0275662	0.0346348	0.426311	0.673144	835	558	-0.0373766	0.00903984	3.57862e-05	0.000296977	12222	8997	0.00158833	0.0109278	0.88444	0.921537	8376	5368	0.0242971	0.0439245	0.580396	0.798044	520	336
s__Enorma_massiliensis|t__SGB14749	0.0382405	0.0330891	0.248113	0.63174	914	73							0.0121269	0.0090455	0.180056	0.350008	12222	781	0.0232945	0.0109249	0.0330158	0.0844276	8376	224
s__Anaerobutyricum_hallii|t__SGB4537	0.00128647	0.0331133	0.969018	0.988463	914	730	0.0392484	0.0346212	0.257268	0.529366	835	656	-0.00222054	0.00904614	0.806098	0.894364	12222	8916	0.0314259	0.0109224	0.00402251	0.0154295	8376	5666	0.0581133	0.0438632	0.185797	0.508543	520	299
s__Clostridia_unclassified_SGB6344|t__SGB6344	0.0070956	0.0331125	0.830371	0.962858	914	70							0.0132222	0.00904537	0.143832	0.3001	12222	975	0.0250473	0.0109244	0.021885	0.0610517	8376	191
s__Desulfovibrionaceae_bacterium|t__SGB57322													0.0220283	0.00904397	0.0148777	0.0529818	12222	314	0.0109484	0.0109272	0.316399	0.468508	8376	57
s__Candidatus_Avimicrobium_faecavium|t__SGB63344													0.0154977	0.00904508	0.0866673	0.209337	12222	51	0.0204595	0.0109255	0.0611545	0.134989	8376	43
s__Clostridia_bacterium|t__SGB14202	0.0491884	0.0330732	0.137292	0.50017	914	42							0.027467	0.00904275	0.00239086	0.0119671	12222	753	-0.00344138	0.0109278	0.752829	0.835587	8376	56
s__Lachnospiraceae_bacterium|t__SGB4957	0.0434703	0.033082	0.189171	0.569381	914	246	0.0189419	0.0346417	0.584666	0.790334	835	229	0.00758709	0.0090459	0.401636	0.587401	12222	4946	0.0305937	0.0109227	0.00510735	0.0186317	8376	1730	-0.00863658	0.0439358	0.844239	0.936661	520	98
s__Clostridia_bacterium|t__SGB14848													0.00950825	0.00904575	0.29322	0.484742	12222	242	0.0275679	0.0109237	0.0116316	0.0364069	8376	57
s__Clostridia_bacterium|t__SGB15408	-0.0945922	0.0329648	0.00420632	0.0726185	914	44							-0.00647907	0.00904597	0.473858	0.653383	12222	808	0.000772432	0.0109278	0.94365	0.9665	8376	85
s__Clostridia_bacterium|t__SGB4435	-0.0408825	0.0330856	0.216904	0.601416	914	143	-0.00751253	0.034647	0.828393	0.921688	835	47	-0.0179138	0.00904471	0.0476609	0.133044	12222	2598	-0.0151803	0.0109266	0.164779	0.287811	8376	254
s__GGB3424_SGB4551|t__SGB4551													-0.0146153	0.0090452	0.106161	0.240666	12222	50	-0.0214685	0.0109253	0.0494445	0.114638	8376	380
s__Parabacteroides_johnsonii|t__SGB1948	-0.0184833	0.0331077	0.576791	0.855921	914	151	0.0920669	0.0345008	0.00776621	0.0648355	835	104	0.0114024	0.00904557	0.207495	0.382843	12222	1961	0.0191897	0.0109258	0.0790623	0.164977	8376	955	-0.00498767	0.0439369	0.909663	0.960749	520	76
s__Clostridium_disporicum|t__SGB6172	-0.0178729	0.033108	0.589442	0.855921	914	44							0.0104385	0.00904567	0.248534	0.434934	12222	717	0.0329385	0.0109219	0.00257054	0.0106426	8376	111
s__Erysipelatoclostridium_sp_An15|t__SGB6746													0.00229714	0.00904614	0.799549	0.890086	12222	80	0.0334777	0.0109217	0.00218182	0.00920363	8376	176
s__Eggerthellaceae_bacterium|t__SGB14327													0.0189397	0.00904454	0.0362766	0.108534	12222	257	0.0148566	0.0109266	0.17397	0.300843	8376	103
s__Streptococcus_salivarius|t__SGB8007_group	0.018183	0.0331078	0.582998	0.855921	914	817	-0.0398327	0.0346204	0.250245	0.522402	835	581	-0.0086609	0.00904582	0.33836	0.534039	12222	9837	-0.040271	0.010919	0.000227299	0.00124379	8376	7414	0.0313482	0.0439159	0.475657	0.746069	520	326
s__Streptococcus_constellatus|t__SGB8026													-0.0217109	0.00904403	0.016384	0.0572348	12222	69	-0.0106563	0.0109272	0.329483	0.482015	8376	72
s__Flavonifractor_sp_An135|t__SGB15139													0.0141736	0.00904525	0.117148	0.257305	12222	115	0.0216241	0.0109253	0.047818	0.112502	8376	120
s__GGB6566_SGB9275|t__SGB9275													0.0106705	0.00904565	0.238172	0.424595	12222	207	0.026103	0.0109241	0.0168937	0.0494179	8376	76
s__Clostridiales_bacterium_KLE1615|t__SGB5090_group	0.0490293	0.0330735	0.13857	0.501151	914	874	-0.0124268	0.0346453	0.71992	0.859091	835	715	-0.0177193	0.00904474	0.0501275	0.137625	12222	11689	0.0312402	0.0109225	0.00424462	0.0160843	8376	6536	0.0713489	0.0438255	0.104128	0.379418	520	422
s__Parabacteroides_sp_TM07_1AC|t__SGB1939													0.0150228	0.00904514	0.0967646	0.226939	12222	261	0.0202116	0.0109256	0.0643589	0.140476	8376	155
s__GGB4554_SGB6285|t__SGB6285	0.0498841	0.0330721	0.131813	0.496186	914	121							0.0268362	0.0090429	0.00300662	0.0144394	12222	1315	-0.003908	0.0109277	0.720635	0.809035	8376	88
s__Clostridia_bacterium|t__SGB14311	-0.0289394	0.0330994	0.382175	0.732281	914	517	0.0176566	0.0346425	0.610411	0.803525	835	249	0.00566821	0.00904602	0.530935	0.702044	12222	6420	0.0447855	0.0109169	4.12727e-05	0.000290313	8376	1846	0.0220962	0.0439268	0.615162	0.812065	520	150
s__Phocaeicola_coprocola|t__SGB1891_group	-0.0470004	0.0330767	0.155672	0.533484	914	124	0.0624192	0.0345804	0.0714284	0.267775	835	84	0.0251117	0.00904331	0.00549757	0.0240633	12222	1345	0.00587723	0.0109276	0.590707	0.710643	8376	583	0.0635558	0.0438486	0.147821	0.451203	520	42
s__Streptococcus_gordonii|t__SGB8053	0.0154807	0.0331093	0.64021	0.876382	914	60							-0.0141988	0.00904525	0.116499	0.256917	12222	703	-0.0234532	0.0109248	0.0318389	0.0822243	8376	815	-0.0360395	0.0439089	0.412151	0.707284	520	41
s__Candidatus_Neoanaerotignum_galli|t__SGB59530													0.0134599	0.00904534	0.136764	0.289637	12222	121	0.0220737	0.0109252	0.0433687	0.104717	8376	110
s__Clostridia_bacterium|t__SGB14209	-0.0198613	0.0331068	0.548711	0.83898	914	158	0.0218436	0.0346397	0.528479	0.750659	835	53	0.0253343	0.00904326	0.00509525	0.0226264	12222	2504	0.00807427	0.0109275	0.45999	0.596919	8376	313
s__Lactobacillus_gasseri|t__SGB7038_group													-0.0135899	0.00904533	0.133015	0.282349	12222	182	-0.0216876	0.0109252	0.0471672	0.11117	8376	112
s__GGB28369_SGB40949|t__SGB40949													-0.0273949	0.00904277	0.00245482	0.0122009	12222	500	-0.00470542	0.0109277	0.666773	0.767279	8376	129
s__Weissella_cibaria|t__SGB7114													-0.0105226	0.00904566	0.24474	0.431175	12222	229	-0.0256861	0.0109242	0.0187311	0.054226	8376	123
s__Terrisporobacter_othiniensis|t__SGB6142													-0.00696882	0.00904594	0.441089	0.622901	12222	91	-0.0284726	0.0109234	0.0091615	0.0300582	8376	69
s__Coprococcus_sp_AF21_14LB|t__SGB25437							-0.0231361	0.0346387	0.504366	0.740759	835	68	-0.0169577	0.00904486	0.0608387	0.160972	12222	296	-0.016978	0.0109262	0.120253	0.228393	8376	782	-0.00178416	0.0439374	0.967625	0.98796	520	47
s__Dellaglioa_algida|t__SGB7252													0.0131352	0.00904538	0.146487	0.303911	12222	58	0.0222487	0.0109251	0.0417344	0.10142	8376	250
s__Bacilli_unclassified_SGB6478|t__SGB6478	0.0370898	0.0330905	0.262643	0.648083	914	289	0.0406634	0.0346193	0.240496	0.512849	835	102	0.00535994	0.00904603	0.553514	0.720472	12222	3195	0.0269604	0.0109238	0.0136058	0.0414176	8376	736	0.0497782	0.043883	0.257177	0.57935	520	66
s__GGB9635_SGB15101|t__SGB15101	0.0384378	0.0330888	0.245679	0.627923	914	73	0.0480543	0.0346079	0.165345	0.422892	835	44	0.00502157	0.00904605	0.578828	0.739258	12222	1431	0.0251997	0.0109243	0.021093	0.0595049	8376	246
s__Lentisphaeria_bacterium|t__SGB9205	-0.0165872	0.0331088	0.616499	0.863786	914	238	0.098205	0.0344805	0.00450592	0.046242	835	119	0.0065983	0.00904597	0.465759	0.647123	12222	2954	0.0246294	0.0109245	0.0241899	0.0662999	8376	690	-0.0367407	0.0439078	0.403108	0.703629	520	51
s__Clostridia_bacterium|t__SGB4146													0.0173845	0.0090448	0.0546236	0.147656	12222	219	0.0159165	0.0109264	0.145239	0.262342	8376	44
s__GGB260_SGB362|t__SGB362													0.00648191	0.00904597	0.473664	0.653383	12222	69	0.0287659	0.0109233	0.0084679	0.0283168	8376	95
s__Bacteroides_fragilis|t__SGB1855_group	-0.0198259	0.0331068	0.549423	0.83898	914	408	-0.0473884	0.034609	0.17129	0.431379	835	379	-0.0226389	0.00904384	0.0123191	0.0456427	12222	4641	-0.00517756	0.0109277	0.635653	0.741833	8376	3223	-0.0104814	0.0439351	0.811536	0.930574	520	255
s__Bifidobacterium_animalis|t__SGB17278	0.0402024	0.0330865	0.224654	0.61182	914	317	0.0499202	0.0346047	0.149514	0.403786	835	149	0.00945445	0.00904576	0.29596	0.488122	12222	4783	0.0217432	0.0109252	0.0466033	0.110546	8376	1535	0.0120619	0.0439343	0.783776	0.919971	520	42
s__GGB1456_SGB2019|t__SGB2019	-0.000288033	0.0331133	0.993062	0.997121	914	54							-0.0157577	0.00904504	0.0815088	0.199849	12222	91	-0.0198831	0.0109257	0.0688166	0.148677	8376	81
s__Agathobaculum_sp_Marseille_P7918|t__SGB29299													0.00426856	0.00904608	0.637029	0.780435	12222	47	0.0305534	0.0109227	0.00516605	0.018802	8376	53
s__Actinomyces_sp_oral_taxon_448|t__SGB15872													-0.0018925	0.00904615	0.834292	0.913509	12222	288	-0.0327077	0.010922	0.00275543	0.0112006	8376	126
s__Erysipelotrichaceae_bacterium|t__SGB6836_group													0.022743	0.00904382	0.0119242	0.0445396	12222	314	0.00805159	0.0109275	0.461252	0.597696	8376	93
s__Puniceicoccaceae_bacterium_Marseille_Q1082|t__SGB8770													0.0180409	0.00904469	0.0461045	0.129686	12222	237	0.0146434	0.0109266	0.180232	0.307928	8376	85
s__Clostridia_bacterium|t__SGB4159	0.067031	0.0330388	0.0427631	0.295419	914	116							0.0156492	0.00904505	0.0836309	0.203962	12222	1297	0.0100624	0.0109273	0.357155	0.502102	8376	181
s__Intestinimonas_massiliensis|t__SGB29331													0.0169483	0.00904486	0.0609812	0.160972	12222	171	0.0161761	0.0109264	0.138788	0.254101	8376	65
s__Ruminococcaceae_unclassified_SGB15260|t__SGB15260	0.0218763	0.0331054	0.508902	0.824211	914	303	0.00353152	0.0346477	0.91884	0.969806	835	221	0.016369	0.00904495	0.070361	0.178977	12222	4180	0.0172076	0.0109262	0.115319	0.2209	8376	1732	0.0252395	0.0439235	0.565795	0.797645	520	154
s__Parolsenella_catena|t__SGB14379	-0.00371854	0.0331131	0.910612	0.976729	914	41							0.0242556	0.0090435	0.00732601	0.030398	12222	684	0.00761962	0.0109275	0.485642	0.616407	8376	130
s__Clostridiaceae_bacterium|t__SGB6153	0.0391825	0.0330879	0.236644	0.619726	914	99	-0.00941566	0.0346464	0.785871	0.901117	835	49	0.0122759	0.00904548	0.174764	0.343167	12222	1364	0.0230031	0.0109249	0.0352725	0.0888913	8376	498
s__Bacteroidaceae_bacterium|t__SGB1818													0.0128756	0.00904541	0.154635	0.316873	12222	67	0.0219786	0.0109252	0.0442797	0.106412	8376	50
s__Lachnospiraceae_bacterium_BX3|t__SGB4651	0.101577	0.032942	0.00210723	0.0419155	914	242	-0.0443026	0.0346139	0.200935	0.469394	835	165	0.0118023	0.00904553	0.191998	0.366797	12222	3995	0.0181549	0.010926	0.0966269	0.193377	8376	1267	-0.0131628	0.0439337	0.764598	0.917203	520	84
s__Peptostreptococcus_anaerobius|t__SGB746													-0.0213601	0.0090441	0.0182037	0.0619397	12222	109	-0.00950276	0.0109273	0.384526	0.528808	8376	141
s__Faecalibacillus_faecis|t__SGB6750	-0.00155744	0.0331133	0.962497	0.988463	914	393	0.0486361	0.0346069	0.16028	0.419075	835	230	0.00131237	0.00904615	0.884654	0.940009	12222	4912	0.0375333	0.0109201	0.000590879	0.00290794	8376	1795	-0.0240572	0.0439248	0.58414	0.799421	520	93
s__Clostridia_bacterium|t__SGB54299													0.00401844	0.00904609	0.656892	0.795733	12222	109	0.0303053	0.0109228	0.005541	0.0200101	8376	135
s__Peptoniphilus_lacrimalis|t__SGB6705	-0.035289	0.0330927	0.286539	0.670546	914	51							-0.0126698	0.00904544	0.161334	0.325866	12222	48	-0.0197071	0.0109257	0.0713086	0.152456	8376	108
s__Lachnospiraceae_bacterium|t__SGB4905	0.054955	0.0330633	0.0968332	0.43026	914	154	-0.00256195	0.0346478	0.941074	0.973897	835	127	0.0224103	0.00904389	0.0132275	0.0478757	12222	2450	0.0053008	0.0109277	0.627632	0.73742	8376	889
s__Ruminococcaceae_bacterium|t__SGB4393	0.0114876	0.0331111	0.728717	0.920961	914	96	-0.00912485	0.0346465	0.792331	0.907257	835	54	0.0142431	0.00904525	0.115362	0.255525	12222	1362	0.0224348	0.0109251	0.0400537	0.0982607	8376	244
s__Eggerthellaceae_bacterium|t__SGB14344													0.0155975	0.00904506	0.0846574	0.205917	12222	241	0.0173387	0.0109262	0.112573	0.2167	8376	161
s__Limosilactobacillus_reuteri|t__SGB7095													-0.00597177	0.009046	0.509167	0.68361	12222	92	-0.0282222	0.0109235	0.0097934	0.0316667	8376	236
s__GGB3293_SGB4348|t__SGB4348	-0.0426511	0.0330832	0.197653	0.577803	914	244	-0.00550476	0.0346474	0.873802	0.947414	835	126	0.0209691	0.00904417	0.0204374	0.0681496	12222	3049	0.0146556	0.0109266	0.179869	0.307644	8376	1144	0.122707	0.0436054	0.00507845	0.092523	520	73
s__Clostridium_sp_AF32_12BH|t__SGB4710	-0.00779363	0.0331123	0.813975	0.952413	914	160	0.00794956	0.0346469	0.818579	0.915604	835	93	-0.0371194	0.00903993	4.04909e-05	0.000331519	12222	2117	-0.0027238	0.0109278	0.80317	0.868667	8376	450
s__Bacteroides_sp_OF04_15BH|t__SGB1795													0.011225	0.00904559	0.214655	0.390165	12222	41	0.023518	0.0109248	0.0313697	0.0814156	8376	67
s__Clostridia_bacterium|t__SGB4365													0.0102531	0.00904569	0.257035	0.443047	12222	513	0.0247327	0.0109245	0.0236011	0.0649134	8376	155
s__Bacilli_bacterium|t__SGB6566													0.00247091	0.00904614	0.784746	0.881337	12222	115	0.0311814	0.0109225	0.00431715	0.0163197	8376	70
s__Candidatus_Metaruminococcus_gallistercoris|t__SGB14870							0.0522033	0.0346007	0.131746	0.370422	835	55	0.00375376	0.0090461	0.678179	0.810046	12222	196	0.0241124	0.0109246	0.0273303	0.0729898	8376	541
s__GGB9633_SGB15090|t__SGB15090	0.0189632	0.0331074	0.566935	0.852657	914	283	-0.0321301	0.0346301	0.353774	0.615358	835	165	0.0180832	0.00904468	0.0455965	0.128652	12222	3852	0.0191752	0.0109258	0.0792889	0.16501	8376	1521	-0.00996281	0.0439353	0.820699	0.930871	520	100
s__Candidatus_Metaruminococcus_caecorum|t__SGB63353	0.0666151	0.0330398	0.0440709	0.295419	914	178	0.0156585	0.0346437	0.651397	0.817732	835	145	0.00991498	0.00904572	0.273058	0.461327	12222	1673	0.0194489	0.0109258	0.0750963	0.158819	8376	1171
s__Senegalimassilia_faecalis|t__SGB14822	-0.005566	0.0331128	0.866548	0.969073	914	50							0.0140995	0.00904526	0.119077	0.260605	12222	858	0.0211699	0.0109254	0.0526954	0.120216	8376	187
s__GGB1387_SGB1895|t__SGB1895	0.00876941	0.033112	0.791192	0.943462	914	43							0.0126253	0.00904544	0.162811	0.326926	12222	462	0.0217186	0.0109252	0.0468518	0.110928	8376	67
s__Latilactobacillus_sakei|t__SGB7248													0.0077899	0.00904589	0.38917	0.578674	12222	293	0.0261926	0.0109241	0.0165202	0.0485068	8376	268
s__Eubacterium_ventriosum|t__SGB5045	0.0284061	0.0330999	0.391012	0.740738	914	674	0.072832	0.0345559	0.0353591	0.174023	835	489	0.0133573	0.00904536	0.139781	0.295004	12222	8971	0.0083662	0.0109274	0.443928	0.582353	8376	4245	0.0561191	0.0438682	0.201377	0.53174	520	246
s__Ruminococcus_sp_JE7A12|t__SGB4272	-0.0438394	0.0330815	0.185439	0.559988	914	76							-0.0137667	0.00904531	0.128042	0.274747	12222	820	-0.0158139	0.0109265	0.147849	0.265045	8376	216
s__Clostridia_bacterium|t__SGB14205	0.0564158	0.0330606	0.088267	0.42285	914	127	-0.0235567	0.0346383	0.496645	0.737334	835	41	0.0168598	0.00904488	0.0623433	0.163532	12222	2393	0.0138325	0.0109268	0.205573	0.339744	8376	294
s__Clostridiaceae_bacterium|t__SGB7256	0.0201117	0.0331066	0.543682	0.837924	914	127	0.0995098	0.034476	0.0039981	0.0462184	835	246	0.000771631	0.00904616	0.932025	0.964635	12222	963	0.0146336	0.0109266	0.180524	0.308092	8376	2321	-0.0336307	0.0439126	0.444112	0.724428	520	100
s__GGB9260_SGB14208|t__SGB14208													0.0152019	0.00904512	0.0928523	0.22087	12222	514	0.0165659	0.0109263	0.129521	0.241598	8376	59
s__Lachnospiraceae_bacterium|t__SGB4746	-0.00845512	0.0331121	0.798512	0.944357	914	102	-0.00885062	0.0346466	0.798435	0.911704	835	276	-0.028892	0.00904239	0.00140104	0.00776285	12222	1210	-0.00475662	0.0109277	0.66337	0.765402	8376	2742	0.0358136	0.0439093	0.415088	0.707284	520	138
s__Bifidobacterium_bifidum|t__SGB17256	-0.0275029	0.0331008	0.406257	0.754007	914	252	-0.0360051	0.0346255	0.298715	0.574344	835	116	-0.00417941	0.00904608	0.64408	0.786447	12222	2115	-0.0284624	0.0109234	0.00918652	0.0300772	8376	1107	-0.028937	0.0439191	0.510272	0.760636	520	71
s__Faecalicatena_contorta|t__SGB4613	0.0236053	0.0331041	0.475989	0.802092	914	469	0.0192275	0.0346415	0.579015	0.786759	835	576	0.0174921	0.00904478	0.0531424	0.144604	12222	4606	0.0162252	0.0109264	0.137593	0.252443	8376	5929	-0.0532762	0.0438751	0.225198	0.556316	520	157
s__Holdemanella_biformis|t__SGB6806_group	0.0206141	0.0331063	0.533661	0.836122	914	109	0.00832328	0.0346467	0.810209	0.915581	835	66	0.0195483	0.00904443	0.0306867	0.0960401	12222	1229	0.0103003	0.0109272	0.345902	0.496183	8376	436
s__Lachnospiraceae_unclassified_SGB4894|t__SGB4894	0.00962891	0.0331118	0.77127	0.938376	914	475	0.0326649	0.0346295	0.345816	0.610173	835	304	-0.0185259	0.00904461	0.0405543	0.118623	12222	5548	0.0341409	0.0109214	0.00177785	0.00775022	8376	1462	0.0494865	0.0438836	0.259979	0.58072	520	134
s__Parvimonas_sp_KA00067|t__SGB6648													-0.0194656	0.00904445	0.0314	0.0974409	12222	61	-0.0100991	0.0109273	0.355403	0.500635	8376	51
s__Sellimonas_intestinalis|t__SGB4617	-0.0375168	0.03309	0.257184	0.644722	914	131	-0.0555582	0.0345944	0.108656	0.334329	835	301	-0.0121595	0.00904549	0.178888	0.34863	12222	1117	-0.013621	0.0109268	0.21259	0.347249	8376	3175	-0.0279465	0.0439203	0.524861	0.76883	520	97
s__Lachnospiraceae_bacterium|t__SGB4780	0.0561954	0.033061	0.089519	0.424352	914	843	0.0245584	0.0346375	0.478516	0.723502	835	622	0.00414867	0.00904608	0.646519	0.788375	12222	11157	0.0121781	0.010927	0.265101	0.410775	8376	5467	0.0851522	0.0437779	0.052304	0.247913	520	299
s__Lentisphaeria_bacterium|t__SGB9197													0.0115384	0.00904556	0.202127	0.377112	12222	296	0.0215647	0.0109253	0.0484338	0.112822	8376	58
s__GGB9778_SGB15398|t__SGB15398	-0.0594008	0.0330548	0.0726603	0.384302	914	131							-0.0101449	0.0090457	0.262091	0.449229	12222	1802	-0.0179134	0.0109261	0.101144	0.200876	8376	179
s__Clostridia_bacterium|t__SGB14019													0.0116486	0.00904555	0.197851	0.372604	12222	73	0.0213508	0.0109253	0.0507049	0.116776	8376	99
s__GGB9560_SGB69175|t__SGB69175	-0.0918764	0.0329733	0.00544048	0.0855337	914	41	-0.0210971	0.0346402	0.542668	0.758462	835	80	-0.0123687	0.00904547	0.171526	0.337894	12222	616	0.0228359	0.010925	0.0366256	0.0917105	8376	552
s__Clostridia_bacterium|t__SGB6346	-0.0416377	0.0330846	0.208524	0.589362	914	85							0.0223736	0.0090439	0.0133785	0.0482048	12222	1085	0.0193641	0.0109258	0.0763757	0.16044	8376	88
s__GGB38987_SGB63305|t__SGB63305													0.0163196	0.00904496	0.0712124	0.180891	12222	100	0.0145076	0.0109267	0.184304	0.312837	8376	227
s__Fusobacterium_nucleatum|t__SGB6007													-0.00818395	0.00904586	0.365633	0.557315	12222	66	-0.0251466	0.0109244	0.0213662	0.0601404	8376	51
s__Ruminococcaceae_unclassified_SGB15265|t__SGB15265_group	0.0557282	0.0330619	0.0922202	0.428042	914	668	0.0119952	0.0346455	0.72926	0.866072	835	442	0.00246083	0.00904614	0.785603	0.88151	12222	8319	0.0271545	0.0109238	0.0129449	0.0398794	8376	3681	0.012034	0.0439343	0.784263	0.919971	520	244
s__Clostridiales_unclassified_SGB15148|t__SGB15148													-0.0166431	0.00904491	0.0657855	0.16993	12222	75	-0.0139217	0.0109268	0.202667	0.335989	8376	60
s__Phocea_massiliensis|t__SGB14837	0.0126813	0.0331106	0.701812	0.901907	914	555	0.100541	0.0344724	0.00363417	0.0445321	835	612	-0.0101701	0.00904569	0.260906	0.447615	12222	4040	0.00978852	0.0109273	0.370393	0.515735	8376	5312	0.0245795	0.0439242	0.576001	0.797645	520	204
s__GGB9452_SGB14843|t__SGB14843													0.00114663	0.00904616	0.899138	0.944517	12222	217	0.0311249	0.0109225	0.00438805	0.0164289	8376	276
s__GGB3537_SGB4727|t__SGB4727	0.01479	0.0331097	0.655201	0.882026	914	347	0.0837824	0.0345261	0.0154507	0.0998818	835	368	0.00142596	0.00904615	0.874749	0.934357	12222	1970	0.018527	0.0109259	0.0899818	0.182648	8376	2446	0.0115249	0.0439346	0.793179	0.921162	520	135
s__Faecalicoccus_pleomorphus|t__SGB6791_group													0.0197801	0.00904439	0.0287612	0.0909449	12222	302	0.00921071	0.0109274	0.399307	0.542932	8376	218
s__Clostridia_bacterium|t__SGB4450													-0.0151851	0.00904512	0.0932136	0.221443	12222	107	-0.0158825	0.0109264	0.146098	0.262808	8376	97
s__Lacrimispora_celerecrescens|t__SGB4868	0.00519073	0.0331129	0.87547	0.9698	914	755	0.0468169	0.03461	0.176518	0.437814	835	586	0.0120068	0.00904551	0.184407	0.356003	12222	9745	0.0163263	0.0109264	0.135159	0.250027	8376	5259	0.0496332	0.0438833	0.258568	0.579788	520	348
s__Lentisphaeria_unclassified_SGB9198|t__SGB9198													0.0183768	0.00904464	0.0421967	0.121891	12222	384	0.0110898	0.0109271	0.31019	0.462772	8376	53
s__Alistipes_putredinis|t__SGB2318	-0.0103063	0.0331116	0.755675	0.930609	914	818	-0.00845425	0.0346467	0.807281	0.915439	835	700	0.0188025	0.00904456	0.0376493	0.112092	12222	10609	0.0356811	0.0109209	0.00109038	0.00501895	8376	6396	-0.0598358	0.0438588	0.17307	0.489806	520	423
s__GGB9590_SGB15012|t__SGB15012	0.0248478	0.0331031	0.453076	0.784316	914	392	0.0735758	0.034554	0.0335224	0.169888	835	146	0.004081	0.00904609	0.651901	0.793355	12222	5241	0.00789499	0.0109275	0.470014	0.601449	8376	853	0.0702232	0.043829	0.109719	0.392334	520	90
s__Clostridiales_Family_XIII_bacterium_WCA_MUC_591_APC_4B|t__SGB3926_group													0.035118	0.00904058	0.00010309	0.000762365	12222	438	-0.00530874	0.0109277	0.627116	0.737368	8376	169
s__Ruminococcaceae_bacterium|t__SGB15275							0.0691301	0.0345651	0.0458246	0.201187	835	43	0.0127553	0.00904543	0.158524	0.323036	12222	196	0.00969247	0.0109273	0.375107	0.521352	8376	453	0.0491057	0.0438845	0.263668	0.583307	520	52
s__Ruminococcus_bicirculans|t__SGB4262	0.0282786	0.0331001	0.393144	0.741704	914	753	0.0255925	0.0346366	0.460185	0.71151	835	564	-0.00404826	0.00904609	0.654511	0.793898	12222	9434	0.027889	0.0109236	0.0106944	0.0339595	8376	4664	0.0471593	0.0438886	0.283088	0.600147	520	323
s__Ruminococcaceae_bacterium|t__SGB15196	0.0308242	0.0330976	0.351939	0.727532	914	181	0.0344317	0.0346274	0.320342	0.589691	835	70	0.00490673	0.00904605	0.587541	0.747261	12222	2959	0.016272	0.0109264	0.136462	0.251251	8376	424	0.0914325	0.0437534	0.03713	0.20616	520	43
s__Lachnospiraceae_unclassified_SGB5063|t__SGB5063													-0.0285241	0.00904248	0.00161187	0.00874606	12222	608	-0.00056843	0.0109278	0.958517	0.974444	8376	103
s__Firmicutes_bacterium|t__SGB49163	0.000153491	0.0331133	0.996303	0.997393	914	116							0.00879768	0.00904581	0.330787	0.525704	12222	1602	0.0261579	0.0109241	0.0166642	0.0488381	8376	168
s__GGB9058_SGB13975|t__SGB13975													0.0269424	0.00904288	0.00289374	0.01404	12222	147	0.00193138	0.0109278	0.859717	0.904365	8376	66
s__GGB9614_SGB15049|t__SGB15049	0.046449	0.0330776	0.160586	0.538789	914	736	0.0347689	0.034627	0.315623	0.587588	835	455	0.00744762	0.00904591	0.410346	0.595863	12222	9349	0.0217416	0.0109252	0.0466201	0.110546	8376	3558	0.00510754	0.0439369	0.907502	0.960749	520	182
s__Clostridia_bacterium|t__SGB14255	-0.0139051	0.0331101	0.674611	0.893122	914	151	0.0276464	0.0346347	0.424965	0.673144	835	68	0.00929532	0.00904577	0.304164	0.496738	12222	2503	0.0256721	0.0109242	0.0187956	0.054226	8376	381
s__Bacilli_unclassified_SGB6502|t__SGB6502	0.0461476	0.033078	0.163322	0.539492	914	84							0.0147435	0.00904518	0.10313	0.237017	12222	1157	0.0123002	0.010927	0.260337	0.4054	8376	156
s__Clostridia_bacterium|t__SGB14198	0.0659452	0.0330412	0.0462477	0.302262	914	284	-0.0191691	0.0346416	0.580168	0.786759	835	123	0.00345011	0.00904611	0.70292	0.828736	12222	3028	0.0235656	0.0109248	0.0310278	0.0806619	8376	765
s__GGB4277_SGB5832|t__SGB5832	-0.0609623	0.0330517	0.0654415	0.360717	914	78							-0.0123958	0.00904547	0.17059	0.336411	12222	126	-0.0138009	0.0109268	0.206612	0.340256	8376	129
s__Lachnospiraceae_bacterium|t__SGB4706	0.0105526	0.0331115	0.750027	0.928047	914	780	-0.0162108	0.0346434	0.639954	0.814407	835	546	-0.0346443	0.00904073	0.000127732	0.000915083	12222	10430	-0.0101457	0.0109273	0.353186	0.49931	8376	4356	0.0519566	0.0438781	0.236912	0.572869	520	264
s__Bacteroidales_bacterium|t__SGB2111													0.0120071	0.00904551	0.184397	0.356003	12222	148	0.0194518	0.0109258	0.0750532	0.158819	8376	44
s__Butyricicoccus_sp_AM29_23AC|t__SGB14991	-0.0674528	0.0330379	0.0414707	0.295419	914	502	0.0483784	0.0346074	0.162509	0.41952	835	239	-0.0309282	0.00904184	0.00062694	0.00378226	12222	6539	-0.00434417	0.0109277	0.690982	0.787609	8376	1975	0.00223621	0.0439374	0.959428	0.98474	520	133
s__Desulfovibrio_legallii|t__SGB15469													0.0117134	0.00904554	0.195367	0.370765	12222	96	0.0197099	0.0109257	0.0712683	0.152456	8376	107
s__GGB4652_SGB6439|t__SGB6439													0.0121981	0.00904549	0.177515	0.346712	12222	335	0.018998	0.0109258	0.0821052	0.16885	8376	57
s__GGB3654_SGB4965|t__SGB4965													-0.0201896	0.00904432	0.0256136	0.0827029	12222	658	-0.00730168	0.0109275	0.50403	0.631045	8376	206
s__Anaerosacchariphilus_sp_NSJ_68|t__SGB4772	0.0301062	0.0330983	0.363273	0.727532	914	536	0.0673693	0.0345692	0.0516519	0.218589	835	270	-0.00608076	0.009046	0.501466	0.678312	12222	6438	0.0125052	0.010927	0.252476	0.396314	8376	2023	0.0604387	0.0438572	0.168773	0.483638	520	85
s__Lachnospiraceae_bacterium|t__SGB4669	-0.0590604	0.0330555	0.0743174	0.388809	914	436	0.00610806	0.0346473	0.860107	0.942788	835	278	0.00733349	0.00904592	0.417556	0.601098	12222	5954	0.0377811	0.01092	0.000543272	0.00268209	8376	2317	0.0856677	0.043776	0.0508892	0.245992	520	161
s__GGB3236_SGB4274|t__SGB4274													0.0127451	0.00904543	0.158857	0.323356	12222	177	0.0176899	0.0109261	0.105475	0.205822	8376	51
s__GGB3463_SGB4621|t__SGB4621							-0.0542473	0.0345969	0.117266	0.346524	835	42	0.0157866	0.00904504	0.0809521	0.199519	12222	218	0.0396069	0.0109192	0.000288155	0.00151839	8376	472
s__GGB9583_SGB15004|t__SGB15004							0.0128193	0.0346451	0.711464	0.857727	835	40	-0.0331122	0.0090412	0.000250954	0.0016859	12222	264	-0.00252192	0.0109278	0.817491	0.878691	8376	406
s__Bacteroidaceae_bacterium|t__SGB1408													0.02035	0.00904429	0.0244642	0.0798314	12222	511	0.00647932	0.0109276	0.553243	0.676955	8376	97
s__Eisenbergiella_massiliensis|t__SGB4987	0.00532553	0.0331128	0.872263	0.969073	914	191	-0.0174021	0.0346427	0.615567	0.804427	835	439	-0.00767997	0.0090459	0.395898	0.582593	12222	1938	-0.0275999	0.0109237	0.0115348	0.0361763	8376	4193	0.000550184	0.0439375	0.990014	0.998578	520	207
s__Bacteroides_bouchesdurhonensis|t__SGB3321													-0.0125067	0.00904546	0.166796	0.331424	12222	551	-0.0177109	0.0109261	0.105061	0.205269	8376	153
s__GGB4710_SGB6522|t__SGB6522	0.0351727	0.0330928	0.288131	0.670839	914	104							0.0219019	0.00904399	0.0154623	0.0546394	12222	1228	0.00207442	0.0109278	0.849448	0.898175	8376	131
s__GGB9697_SGB15213|t__SGB15213	0.040588	0.033086	0.220236	0.605154	914	142	0.0551633	0.0345952	0.111195	0.336867	835	73	0.00845108	0.00904584	0.350193	0.542444	12222	1451	0.0166407	0.0109263	0.127799	0.239241	8376	252
s__GGB6547_SGB9247|t__SGB9247													0.0214987	0.00904407	0.0174645	0.0602064	12222	323	0.00526799	0.0109277	0.629763	0.737709	8376	88
s__Frisingicoccus_SGB4674|t__SGB4674							0.0250457	0.0346371	0.469828	0.716968	835	145	-0.0302757	0.00904202	0.000815431	0.00476274	12222	323	0.00203748	0.0109278	0.852097	0.899228	8376	1340	-0.0698331	0.0438302	0.111711	0.392334	520	43
s__Lacticaseibacillus_paracasei|t__SGB7142	0.0224054	0.033105	0.498705	0.819238	914	69	0.0215872	0.0346399	0.533331	0.752503	835	92	0.00717463	0.00904593	0.427716	0.610452	12222	1561	0.0233135	0.0109248	0.0328728	0.0841995	8376	1791
s__Clostridia_bacterium|t__SGB14193	-0.0494511	0.0330728	0.135203	0.496186	914	122							0.0213457	0.0090441	0.018282	0.062091	12222	2145	0.0230849	0.0109249	0.0346254	0.0875425	8376	222
s__Catabacter_hongkongensis|t__SGB14143							0.0251177	0.034637	0.468552	0.716352	835	132	-0.0116955	0.00904554	0.196051	0.370765	12222	394	-0.0221706	0.0109251	0.0424573	0.102857	8376	1367
s__Clostridia_unclassified_SGB4317|t__SGB4317	0.0527217	0.0330673	0.111198	0.464593	914	51							0.00531495	0.00904603	0.556848	0.721229	12222	715	0.0201539	0.0109256	0.0651233	0.14175	8376	273
s__Clostridia_bacterium|t__SGB15385	-0.0201206	0.0331066	0.543502	0.837924	914	417	-0.00546467	0.0346474	0.874714	0.947414	835	132	-0.00795984	0.00904588	0.378909	0.571052	12222	5339	-0.0237941	0.0109247	0.0294336	0.0774179	8376	825	-0.0158237	0.043932	0.718854	0.886521	520	48
s__GGB9047_SGB13950|t__SGB13950													0.0193347	0.00904447	0.0325582	0.0998523	12222	215	0.00701087	0.0109276	0.521165	0.646689	8376	54
s__GGB9705_SGB15225|t__SGB15225	0.0111747	0.0331112	0.735826	0.921153	914	680	-0.00323751	0.0346478	0.925576	0.971736	835	373	0.00011161	0.00904616	0.990156	0.99354	12222	8490	0.0303243	0.0109228	0.0055113	0.0199657	8376	2718	0.0531499	0.0438754	0.226301	0.556681	520	169
s__Prevotella_pectinovora|t__SGB1662													0.0150666	0.00904514	0.0957952	0.225615	12222	107	0.0131366	0.0109269	0.229308	0.368069	8376	55
s__Clostridia_bacterium|t__SGB14046													0.0206888	0.00904423	0.0221825	0.0734346	12222	219	0.00539536	0.0109277	0.621507	0.736031	8376	72
s__GGB6608_SGB9342|t__SGB9342_group	-0.0214016	0.0331057	0.518143	0.829315	914	74	-0.0221503	0.0346394	0.522704	0.74633	835	79	0.0119752	0.00904551	0.185566	0.357863	12222	1230	0.0298749	0.0109229	0.00625008	0.0220799	8376	524
s__Clostridium_disporicum|t__SGB6178	-0.0236049	0.0331041	0.475996	0.802092	914	423	0.0694702	0.0345642	0.0447651	0.197592	835	204	0.0144147	0.00904522	0.111046	0.247158	12222	4604	0.0113857	0.0109271	0.297458	0.447616	8376	1391	0.0316643	0.0439154	0.471216	0.744496	520	65
s__GGB1631_SGB2239|t__SGB2239													0.0155699	0.00904507	0.0852086	0.20671	12222	220	0.0122316	0.010927	0.263005	0.407932	8376	56
s__GGB4727_SGB6548|t__SGB6548													-0.0229523	0.00904378	0.0111638	0.0420338	12222	210	-0.00344517	0.0109278	0.752566	0.835587	8376	73
s__Oscillospiraceae_bacterium_N12|t__SGB1802													-0.0180867	0.00904468	0.0455537	0.128652	12222	172	-0.0083814	0.0109274	0.4431	0.582353	8376	121
s__Dorea_longicatena|t__SGB4582_group	0.0501382	0.0330717	0.129854	0.496186	914	668	0.041195	0.0346185	0.234397	0.507758	835	554	-0.00905985	0.00904579	0.316579	0.510321	12222	9060	0.0181925	0.010926	0.0959383	0.192245	8376	4789	0.0400247	0.0439023	0.362363	0.666427	520	269
s__Clostridia_bacterium|t__SGB3957	0.0143779	0.0331099	0.664212	0.888529	914	817	0.0610643	0.0345833	0.0778094	0.277328	835	491	0.00828359	0.00904585	0.359825	0.551771	12222	10631	0.0185133	0.0109259	0.09022	0.182894	8376	5644	0.00416457	0.0439371	0.924522	0.964216	520	269
s__Pediococcus_pentosaceus|t__SGB7169													0.0167326	0.0090449	0.0643454	0.167389	12222	53	0.0102421	0.0109272	0.34863	0.498232	8376	97
s__Clostridiales_bacterium_Marseille_P5551|t__SGB4592													-0.0114773	0.00904557	0.204524	0.380038	12222	55	-0.0177824	0.0109261	0.103666	0.203304	8376	102
s__GGB3614_SGB4886|t__SGB4886	0.0262103	0.0331019	0.42868	0.766098	914	185	-0.00434326	0.0346476	0.900273	0.959572	835	167	0.00534157	0.00904603	0.554875	0.721013	12222	3042	0.026547	0.010924	0.015113	0.0448802	8376	1147	0.0244163	0.0439244	0.578539	0.798044	520	109
s__Pediococcus_argentinicus|t__SGB7171													0.000952096	0.00904616	0.91618	0.956332	12222	42	-0.03018	0.0109228	0.00573955	0.0206018	8376	136
s__Massilimaliae_timonensis|t__SGB7253	0.000476171	0.0331133	0.98853	0.997121	914	137	0.0247989	0.0346373	0.474216	0.718324	835	237	-0.0154856	0.00904508	0.0869126	0.209458	12222	1198	-0.0178081	0.0109261	0.103166	0.202578	8376	3314	-0.00555859	0.0439368	0.899375	0.959637	520	67
s__Ruminococcaceae_bacterium|t__SGB4419													0.0181228	0.00904468	0.045125	0.127912	12222	354	0.00796334	0.0109275	0.466178	0.599481	8376	129
s__Streptococcus_gallolyticus|t__SGB8018													-0.0178842	0.00904472	0.0480293	0.133869	12222	80	-0.00830744	0.0109274	0.447134	0.585578	8376	82
s__Clostridia_unclassified_SGB6385|t__SGB6385	0.0257713	0.0331023	0.436456	0.773946	914	54							0.0130709	0.00904539	0.148474	0.307337	12222	688
s__Bacteroidales_unclassified_SGB2135|t__SGB2135													0.010101	0.0090457	0.264159	0.449831	12222	757	0.0195449	0.0109257	0.0736687	0.156433	8376	212
s__Akkermansia_muciniphila|t__SGB9228	-0.0428887	0.0330828	0.195165	0.572358	914	113	0.0140504	0.0346445	0.68517	0.834606	835	136	-0.027192	0.00904282	0.00264349	0.0129977	12222	1352	0.0213476	0.0109253	0.0507399	0.116776	8376	1179	-0.0717357	0.0438243	0.10226	0.37603	520	96
s__Leuconostoc_lactis|t__SGB7121													-0.0150065	0.00904514	0.0971283	0.227501	12222	166	-0.0123186	0.010927	0.259623	0.404691	8376	112
s__Bacteroides_pectinophilus|t__SGB5068	0.0198079	0.0331068	0.549787	0.83898	914	59	0.0765967	0.0345462	0.0268767	0.14236	835	49	0.00379197	0.0090461	0.67509	0.808169	12222	1394	0.0137963	0.0109268	0.206763	0.340256	8376	261
s__Rothia_dentocariosa|t__SGB16988_group													-0.0184714	0.00904462	0.0411482	0.119485	12222	204	-0.00721965	0.0109275	0.508833	0.635027	8376	195
s__Clostridia_bacterium|t__SGB4136	-0.0307291	0.0330977	0.353426	0.727532	914	108	0.032408	0.0346297	0.349626	0.611522	835	69	0.0136747	0.00904532	0.130611	0.27951	12222	782	0.0171836	0.0109262	0.115827	0.22106	8376	357
s__Adlercreutzia_muris|t__SGB33553													-0.0138335	0.0090453	0.126201	0.272297	12222	120	-0.0138322	0.0109268	0.205583	0.339744	8376	63
s__GGB3204_SGB4228|t__SGB4228													0.00942459	0.00904576	0.297488	0.489761	12222	237	0.0201166	0.0109256	0.0656226	0.142528	8376	55
s__GGB9627_SGB15081|t__SGB15081	0.0187498	0.0331075	0.571307	0.854161	914	556	0.0460144	0.0346112	0.184059	0.448406	835	236	-0.00468559	0.00904606	0.604489	0.756165	12222	7379	0.0204874	0.0109255	0.0608021	0.13459	8376	1842	0.0633393	0.0438493	0.149209	0.453066	520	120
s__Hafnia_paralvei|t__SGB10207													-0.000396521	0.00904616	0.965038	0.981094	12222	195	0.0291068	0.0109232	0.00772088	0.0264402	8376	52
s__Butyricimonas_sp_Marseille_P3923|t__SGB1778													0.0166966	0.0090449	0.0649213	0.16841	12222	251	0.00936883	0.0109273	0.391262	0.534782	8376	189
s__Turicibacter_sanguinis|t__SGB6847	-0.0348278	0.0330932	0.292888	0.675727	914	421	0.0443151	0.0346139	0.200807	0.469394	835	309	-0.00461268	0.00904607	0.610123	0.761202	12222	3843	-0.0409329	0.0109187	0.000178812	0.00100662	8376	2032	0.00577203	0.0439367	0.895533	0.959637	520	65
s__GGB3746_SGB5089|t__SGB5089	0.0547296	0.0330637	0.0982121	0.432884	914	714	-0.0248301	0.0346373	0.473662	0.718324	835	569	0.0093992	0.00904576	0.298792	0.490585	12222	8674	0.0196072	0.0109257	0.0727551	0.154914	8376	4730	0.00715932	0.0439364	0.870623	0.947957	520	296
s__Clostridia_bacterium|t__SGB6328	0.00698452	0.0331125	0.832987	0.963569	914	108							0.0212675	0.00904412	0.0187124	0.0632018	12222	1427	0.00326347	0.0109278	0.765222	0.845147	8376	222
s__Bacilli_bacterium|t__SGB6550													0.0185998	0.0090446	0.03976	0.117022	12222	102	0.00641757	0.0109276	0.55703	0.678935	8376	91
s__Ruminococcaceae_unclassified_SGB15309|t__SGB15309	0.0348064	0.0330932	0.293184	0.675727	914	175	-0.00728259	0.034647	0.833568	0.92481	835	59	0.0137743	0.0090453	0.127833	0.274747	12222	2592	0.0131925	0.0109269	0.227334	0.36565	8376	480
s__Olsenella_sp_GAM18|t__SGB14370_group	-0.0253393	0.0331027	0.444186	0.777114	914	110							0.02473	0.0090434	0.00625467	0.026615	12222	1528	0.00725909	0.0109275	0.506521	0.632646	8376	268
s__Ruminococcaceae_bacterium_D5|t__SGB14960	-0.0371363	0.0330905	0.262045	0.648083	914	396	0.0162315	0.0346434	0.639528	0.814407	835	352	-0.0305793	0.00904193	0.000721996	0.00429916	12222	3711	0.0118191	0.0109271	0.279444	0.428374	8376	2150	-0.048235	0.0438863	0.272239	0.594374	520	166
s__Enorma_SGB14753|t__SGB14753													0.0156751	0.00904505	0.0831196	0.202985	12222	419	0.010445	0.0109272	0.339166	0.490568	8376	84
s__Lentisphaeria_bacterium|t__SGB9208													0.0158134	0.00904503	0.0804382	0.198551	12222	449	0.0100667	0.0109273	0.35695	0.502102	8376	117
s__Clostridia_bacterium|t__SGB6378	0.00140903	0.0331133	0.966068	0.988463	914	93	0.0287708	0.0346336	0.406371	0.658048	835	57	0.00741869	0.00904591	0.412166	0.597194	12222	1128	0.0220092	0.0109252	0.0439849	0.105902	8376	303
s__GGB4661_SGB6449|t__SGB6449													0.00795416	0.00904588	0.379249	0.571052	12222	595	0.0213526	0.0109253	0.0506861	0.116776	8376	54
s__Lachnospiraceae_bacterium|t__SGB82511													-0.0104505	0.00904567	0.247987	0.434392	12222	95	-0.0176133	0.0109261	0.106992	0.208261	8376	230
s__Clostridia_bacterium|t__SGB4139	0.02463	0.0331033	0.457048	0.787568	914	45							-0.00717603	0.00904593	0.427625	0.610452	12222	453	0.0309281	0.0109226	0.00464302	0.0172188	8376	149
s__Porphyromonas_somerae|t__SGB1991													-0.0128246	0.00904542	0.156273	0.319159	12222	122	-0.0140961	0.0109267	0.197065	0.328793	8376	94
s__Catenibacillus_scindens|t__SGB59869	-0.0206774	0.0331062	0.532405	0.836122	914	353	0.0424787	0.0346167	0.220126	0.495132	835	244	0.0036374	0.0090461	0.687621	0.819235	12222	2675	0.0272131	0.0109238	0.0127511	0.0393914	8376	1857	0.0100504	0.0439353	0.81915	0.930871	520	45
s__GGB2734_SGB3677|t__SGB3677													0.0124078	0.00904547	0.170178	0.33596	12222	158	0.0145193	0.0109267	0.183951	0.312577	8376	45
s__Clostridium_perfringens|t__SGB6191													-0.0124472	0.00904546	0.168824	0.334006	12222	380	-0.0141325	0.0109267	0.195913	0.327218	8376	221
s__Clostridia_bacterium|t__SGB5184	-0.0364064	0.0330914	0.271545	0.648083	914	106	0.0828479	0.0345288	0.0166414	0.105097	835	338	-0.0101168	0.0090457	0.263412	0.449831	12222	1455	0.0096154	0.0109273	0.378916	0.524782	8376	3627	0.0824518	0.0437879	0.0602628	0.270374	520	206
s__Eisenbergiella_sp_OF01_20|t__SGB4989													-0.0173197	0.00904481	0.0555308	0.14955	12222	129	-0.00669187	0.0109276	0.540301	0.664234	8376	128
s__Candidatus_Roslinia_caecavium|t__SGB4165													0.0148415	0.00904517	0.100861	0.234152	12222	99	0.010302	0.0109272	0.345819	0.496183	8376	117
s__Streptococcus_sp_263_SSPC|t__SGB8255_group	-0.0253399	0.0331027	0.444176	0.777114	914	46							-0.0150386	0.00904514	0.0964141	0.226407	12222	474	-0.00862588	0.0109274	0.429912	0.573094	8376	946
s__Streptococcus_lutetiensis|t__SGB8021													-0.0147797	0.00904517	0.102287	0.236418	12222	84	-0.0102464	0.0109272	0.348428	0.498232	8376	98
s__GGB3491_SGB4665|t__SGB4665	0.0296843	0.0330987	0.37004	0.727532	914	185	-0.0112368	0.0346458	0.745766	0.873892	835	111	0.0167415	0.00904489	0.0642026	0.167255	12222	3262	0.00797569	0.0109275	0.465487	0.599085	8376	759	0.012269	0.0439342	0.780157	0.919488	520	72
s__Bacilli_bacterium|t__SGB6447	0.0365251	0.0330912	0.269984	0.648083	914	125	0.0325699	0.0346296	0.347221	0.610173	835	56	-0.0079773	0.00904587	0.377863	0.570841	12222	1737	0.0238307	0.0109247	0.0291846	0.076892	8376	322
s__Lentisphaeria_bacterium|t__SGB9199													0.0212441	0.00904412	0.0188429	0.063353	12222	305	0.0024443	0.0109278	0.823014	0.881444	8376	53
s__GGB9637_SGB15111|t__SGB15111	-0.0400421	0.0330868	0.22651	0.61182	914	94							0.0279675	0.00904262	0.00198688	0.0104411	12222	1515	0.0103419	0.0109272	0.343955	0.494297	8376	133
s__Fannyhessea_vaginae|t__SGB991													-0.0134134	0.00904535	0.138126	0.292184	12222	56	-0.0119232	0.010927	0.275232	0.423538	8376	69
s__Holdemania_sp_Marseille_P2844|t__SGB4045	0.0294222	0.033099	0.374282	0.727532	914	343	0.0053742	0.0346474	0.876771	0.947722	835	265	-0.001653	0.00904615	0.855013	0.923789	12222	3192	0.0264247	0.010924	0.0155862	0.0459996	8376	1987	0.044505	0.0438939	0.311093	0.625405	520	111
s__Massilicoli_timonensis|t__SGB4026													0.00753533	0.00904591	0.404855	0.590696	12222	111	0.0204114	0.0109255	0.0617653	0.135953	8376	270
s__GGB9434_SGB14812|t__SGB14812													0.00792139	0.00904588	0.381216	0.571496	12222	349	0.0194756	0.0109257	0.0746968	0.158402	8376	78
s__Clostridia_bacterium|t__SGB14855													0.00468091	0.00904606	0.60485	0.756165	12222	45	0.0225369	0.010925	0.0391561	0.0966551	8376	48
s__GGB9595_SGB15019|t__SGB15019	-0.00548402	0.0331128	0.868496	0.969073	914	64							-0.0161509	0.00904498	0.0741852	0.187147	12222	1347	-0.00800556	0.0109275	0.463817	0.598826	8376	207
s__Bacilli_bacterium|t__SGB6503	-0.0454113	0.0330791	0.17015	0.542475	914	72							0.0255977	0.0090432	0.00465365	0.0208166	12222	954	0.0130932	0.0109269	0.230851	0.370167	8376	207
s__Bacteroidaceae_bacterium|t__SGB1472													0.001087	0.00904616	0.904357	0.946685	12222	248	0.02547	0.0109243	0.0197504	0.0563904	8376	75
s__Lachnospiraceae_unclassified_SGB5104|t__SGB5104													-0.00978616	0.00904573	0.279339	0.468717	12222	177	-0.0164412	0.0109263	0.132432	0.245856	8376	43
s__Fructilactobacillus_sanfranciscensis|t__SGB7164													0.0141793	0.00904525	0.117003	0.257293	12222	69	0.0100081	0.0109273	0.359756	0.503594	8376	45
s__Clostridia_unclassified_SGB4447|t__SGB4447	0.00482736	0.0331129	0.884124	0.973571	914	299	0.0266216	0.0346357	0.442337	0.691731	835	197	0.0116397	0.00904555	0.198192	0.372604	12222	3387	0.00837829	0.0109274	0.443269	0.582353	8376	1423	0.0885637	0.0437648	0.0435214	0.22769	520	45
s__Leuconostoc_mesenteroides|t__SGB7126													0.025962	0.00904311	0.0040999	0.0187045	12222	490	-0.00235816	0.0109278	0.829153	0.881538	8376	302
s__Schaalia_turicensis|t__SGB17195													-0.0144046	0.00904522	0.111296	0.247253	12222	186	-0.00960679	0.0109273	0.379343	0.524867	8376	175
s__Clostridium_sp_AF15_49|t__SGB5111	0.00336782	0.0331131	0.919012	0.976729	914	332	0.0373894	0.0346237	0.280509	0.561701	835	269	0.0026007	0.00904613	0.77374	0.873255	12222	4256	0.024326	0.0109246	0.0259925	0.0703777	8376	1452	0.0281347	0.0439201	0.522073	0.768607	520	140
s__Eubacterium_sp_AF22_8LB|t__SGB6816													0.0192715	0.00904448	0.0331299	0.100597	12222	197	0.00321458	0.0109278	0.768638	0.847126	8376	72
s__Clostridia_unclassified_SGB71281|t__SGB71281	-0.0385664	0.0330887	0.244103	0.627514	914	152	0.0293698	0.034633	0.396665	0.648729	835	125	-0.0126441	0.00904544	0.162185	0.326505	12222	1422	-0.0128526	0.0109269	0.239534	0.381348	8376	1127	-0.0204071	0.0439283	0.642446	0.830478	520	78
s__Bacteroidales_bacterium|t__SGB2155													-0.0113143	0.00904558	0.211029	0.387414	12222	175	-0.0139772	0.0109268	0.200873	0.334026	8376	51
s__Ruminococcaceae_bacterium|t__SGB4254													0.0203172	0.0090443	0.0246956	0.0801624	12222	58	0.00233277	0.0109278	0.830965	0.882865	8376	69
s__GGB3118_SGB4130|t__SGB4130	-0.055732	0.0330618	0.0921974	0.428042	914	122	-0.028814	0.0346336	0.405666	0.658048	835	67	-0.0325417	0.00904137	0.000320454	0.00209151	12222	2248	0.00155982	0.0109278	0.8865	0.922322	8376	382	0.0948388	0.0437394	0.0305929	0.184873	520	73
s__Prevotella_SGB1680|t__SGB1680													0.0045283	0.00904607	0.616674	0.766247	12222	208	0.0222391	0.0109251	0.0418221	0.101475	8376	126
s__GGB9332_SGB14295|t__SGB14295													0.00622283	0.00904599	0.491522	0.67057	12222	754	0.0209438	0.0109254	0.0552751	0.125314	8376	102
s__GGB3637_SGB4930|t__SGB4930	0.00674088	0.0331126	0.838731	0.96412	914	115	0.0381805	0.0346227	0.270451	0.548247	835	53	0.0114444	0.00904557	0.205826	0.380912	12222	1870	0.0114976	0.0109271	0.292733	0.443063	8376	458
s__Eubacteriaceae_bacterium|t__SGB4546	0.0462708	0.0330778	0.162199	0.538789	914	405	0.0394776	0.0346209	0.254497	0.526301	835	316	0.0112754	0.00904559	0.212603	0.389135	12222	4801	0.00752565	0.0109275	0.491038	0.621241	8376	2675	0.00811333	0.043936	0.853566	0.936661	520	81
s__Lachnospiraceae_bacterium|t__SGB48024	-0.00135118	0.0331133	0.96746	0.988463	914	197	0.0366066	0.0346247	0.290709	0.569713	835	275	-0.00735354	0.00904592	0.416284	0.600455	12222	3408	0.0289542	0.0109232	0.00804761	0.0272609	8376	2524	0.0262208	0.0439224	0.55078	0.789414	520	104
s__GGB1689_SGB2321|t__SGB2321													-0.000397493	0.00904616	0.964953	0.981094	12222	737	0.0262513	0.0109241	0.0162797	0.0478904	8376	111
s__Clostridia_bacterium|t__SGB14210	-0.0128721	0.0331106	0.697544	0.899979	914	44							0.0158506	0.00904503	0.079728	0.197397	12222	730	0.00960064	0.0109273	0.379648	0.524867	8376	83
s__GGB9423_SGB14792|t__SGB14792													0.004332	0.00904608	0.632031	0.77734	12222	263	0.0220677	0.0109252	0.0434256	0.104717	8376	209
s__GGB3277_SGB4327|t__SGB4327_group	0.0293827	0.033099	0.374925	0.727532	914	221	-0.00335528	0.0346478	0.922877	0.971387	835	108	0.00877413	0.00904581	0.332083	0.526395	12222	2756	0.027621	0.0109237	0.0114716	0.0360502	8376	968	-0.0741563	0.0438165	0.0911658	0.345128	520	92
s__GGB1691_SGB2323|t__SGB2323													0.0132306	0.00904537	0.143578	0.299912	12222	271	0.0104736	0.0109272	0.337843	0.489559	8376	56
s__Clostridia_bacterium|t__SGB14109	0.0180532	0.0331079	0.585691	0.855921	914	45							0.00596116	0.009046	0.509919	0.68412	12222	686	0.0203343	0.0109256	0.0627558	0.137553	8376	75
s__Ruminococcaceae_unclassified_SGB15257|t__SGB15257	-0.0759409	0.0330177	0.0216728	0.215908	914	74							-0.00840832	0.00904584	0.352636	0.544022	12222	1027	0.00248588	0.0109278	0.820054	0.88065	8376	125
s__Lactobacillus_acidophilus|t__SGB7044	-0.00600822	0.0331127	0.856057	0.969073	914	78	0.027995	0.0346344	0.419148	0.669496	835	40	-0.0183506	0.00904464	0.0424905	0.122335	12222	1333	-0.00750181	0.0109275	0.492413	0.622476	8376	506
s__Ligilactobacillus_ruminis|t__SGB7061	0.0175913	0.0331082	0.595322	0.857826	914	52							0.0208323	0.0090442	0.0212739	0.0706819	12222	549	-0.000573971	0.0109278	0.958113	0.974444	8376	145
s__Adlercreutzia_caecimuris|t__SGB14802													-0.020489	0.00904426	0.0235045	0.077115	12222	64	-0.0014966	0.0109278	0.891071	0.92497	8376	52
s__Parabacteroides_merdae|t__SGB1949	0.00571206	0.0331128	0.86308	0.969073	914	672	-0.00187798	0.0346479	0.956787	0.978235	835	590	0.0327658	0.00904131	0.000291241	0.00192135	12222	8682	-0.00582839	0.0109276	0.593797	0.713194	8376	5569	0.014681	0.0439327	0.738386	0.900584	520	352
s__GGB3733_SGB5066|t__SGB5066													0.0157703	0.00904504	0.0812654	0.199519	12222	603	0.00744287	0.0109275	0.495819	0.624764	8376	223	-0.00503918	0.0439369	0.908734	0.960749	520	51
s__Faecalicatena_fissicatena|t__SGB4615													-0.00160229	0.00904615	0.859414	0.92609	12222	132	-0.0239487	0.0109247	0.028395	0.0754469	8376	279
s__Faecalitalea_cylindroides|t__SGB6790	-0.058388	0.0330568	0.0776814	0.397086	914	147	0.0422844	0.034617	0.222245	0.496858	835	60	0.00327002	0.00904611	0.717744	0.836901	12222	1701	0.0337687	0.0109216	0.0019952	0.00853137	8376	513	0.0249364	0.0439238	0.570471	0.797645	520	48
s__Ruminococcaceae_bacterium|t__SGB14177	0.017708	0.0331081	0.592881	0.857008	914	322	0.0537965	0.0345978	0.120347	0.350572	835	249	-0.0139838	0.00904528	0.122135	0.266662	12222	2332	0.0299172	0.0109229	0.00617695	0.0218709	8376	1313	-0.0236479	0.0439252	0.590555	0.802549	520	152
s__Anaerofilum_sp_BX8|t__SGB79822	0.0200976	0.0331066	0.543964	0.837924	914	140	0.0335108	0.0346285	0.333463	0.603024	835	175	-0.0114448	0.00904557	0.20581	0.380912	12222	1641	0.043451	0.0109175	6.95138e-05	0.000457097	8376	1131	-0.0477918	0.0438873	0.276674	0.595207	520	51
s__Lancefieldella_parvula|t__SGB969													-0.0145944	0.0090452	0.106662	0.241206	12222	72	0.0389713	0.0109195	0.000360406	0.00182536	8376	216
s__Bacilli_bacterium|t__SGB6472	0.00659927	0.0331126	0.842074	0.964348	914	92							0.0159626	0.00904501	0.0776227	0.193162	12222	1583	0.00635346	0.0109276	0.560977	0.682151	8376	183
s__Intestinimonas_gabonensis|t__SGB79840	0.0532747	0.0330663	0.107493	0.451956	914	709	0.0351398	0.0346265	0.310485	0.583314	835	619	-0.0546431	0.00903265	1.49536e-09	2.66261e-08	12222	7022	0.0391357	0.0109194	0.00034025	0.00175162	8376	4987	-0.00437287	0.0439371	0.920759	0.964193	520	231
s__Eggerthellaceae_bacterium|t__SGB14339													0.00760064	0.0090459	0.400796	0.586639	12222	283	0.0178514	0.0109261	0.102331	0.202412	8376	267
s__Bacteroides_stercoris|t__SGB1830_group	0.0269088	0.0331013	0.416475	0.760452	914	416	0.0108731	0.0346459	0.753726	0.877199	835	491	0.0136449	0.00904532	0.131451	0.280001	12222	5208	0.00669377	0.0109276	0.540186	0.664234	8376	4421	0.0224342	0.0439264	0.609763	0.809562	520	280
s__Clostridia_bacterium|t__SGB4395	0.00117101	0.0331133	0.971797	0.990194	914	187	0.0116038	0.0346456	0.737763	0.870263	835	53	0.0102656	0.00904569	0.256455	0.442464	12222	2011	0.0149614	0.0109266	0.170954	0.296283	8376	296
s__Erysipelotrichaceae_bacterium_3_1_53|t__SGB4036							0.0598054	0.0345859	0.0841467	0.289039	835	85	-0.0158144	0.00904503	0.0804189	0.198551	12222	362	-0.0303	0.0109228	0.00554914	0.0200101	8376	1019
s__Holdemania_filiformis|t__SGB4046	0.00796392	0.0331123	0.809987	0.950177	914	485	0.0627715	0.0345796	0.0698411	0.267494	835	558	-0.0225497	0.00904386	0.0126667	0.0467418	12222	3667	-0.02721	0.0109238	0.0127613	0.0393914	8376	4769	0.00687365	0.0439364	0.875743	0.948355	520	196
s__GGB3180_SGB4202|t__SGB4202													0.011689	0.00904554	0.196299	0.370765	12222	68	0.0115544	0.0109271	0.290355	0.440743	8376	47
s__Firmicutes_bacterium|t__SGB4062	-0.0137887	0.0331102	0.67718	0.893122	914	120	0.017196	0.0346428	0.619757	0.806371	835	61	0.000869566	0.00904616	0.923422	0.96211	12222	1329	0.0283577	0.0109234	0.00944693	0.0307288	8376	359
s__Clostridia_bacterium|t__SGB14011	0.00333494	0.0331131	0.9198	0.976729	914	68							0.00223283	0.00904614	0.805047	0.893738	12222	984	0.0248707	0.0109244	0.0228346	0.0631382	8376	69
s__Ruminococcaceae_bacterium|t__SGB14869							0.017301	0.0346428	0.617621	0.804868	835	93	-0.0115798	0.00904556	0.200511	0.375242	12222	327	-0.0145733	0.0109267	0.182326	0.310489	8376	396
s__Leuconostoc_carnosum|t__SGB7129													0.0166027	0.00904492	0.066444	0.171026	12222	227	0.00411077	0.0109277	0.706794	0.798652	8376	97
s__Bacteroidaceae_bacterium|t__SGB1404	-0.0413545	0.033085	0.21164	0.592838	914	41							0.0420432	0.00903816	3.32594e-06	3.52588e-05	12222	670	0.00512965	0.0109277	0.638783	0.74493	8376	176
s__GGB3640_SGB4937|t__SGB4937													-0.018257	0.00904465	0.0435564	0.124622	12222	326	-0.00237188	0.0109278	0.828175	0.881538	8376	42
s__Butyricimonas_synergistica|t__SGB27742													-0.0124568	0.00904546	0.168495	0.334006	12222	129	0.0362126	0.0109207	0.000917137	0.00431027	8376	89
s__Lachnospiraceae_bacterium|t__SGB4834	0.00463562	0.033113	0.888695	0.974697	914	83	0.0119034	0.0346455	0.731251	0.866316	835	113	-0.0274367	0.00904276	0.00241752	0.0120482	12222	1756	-0.000341709	0.0109278	0.975055	0.983989	8376	731
s__GGB9635_SGB15103|t__SGB15103	-0.0104196	0.0331115	0.753076	0.928659	914	166	-0.00574548	0.0346474	0.868333	0.94671	835	51	0.00900259	0.0090458	0.319647	0.51193	12222	2593	0.0190474	0.0109258	0.0813111	0.167445	8376	400
s__Clostridia_bacterium|t__SGB14021							0.0181979	0.0346422	0.599508	0.795435	835	40	0.0102912	0.00904568	0.255271	0.44125	12222	57	0.0122921	0.010927	0.260651	0.405487	8376	229
s__Bacteroidales_unclassified_SGB2166|t__SGB2166													-0.0213658	0.0090441	0.0181727	0.0619397	12222	96	0.000339911	0.0109278	0.975186	0.983989	8376	49
s__GGB9634_SGB15099|t__SGB15099													-0.00693119	0.00904595	0.44356	0.624799	12222	659	-0.017819	0.0109261	0.102956	0.20242	8376	57
s__Victivallis_vadensis|t__SGB9202	-0.0835794	0.0329974	0.0114788	0.136404	914	282	0.0508155	0.0346032	0.142341	0.389539	835	137	0.0191816	0.0090445	0.0339583	0.102602	12222	3238	0.0311636	0.0109225	0.00433936	0.0163247	8376	708	-0.00123313	0.0439374	0.977621	0.99429	520	74
s__Amedibacillus_dolichus|t__SGB4035							0.0266531	0.0346356	0.441798	0.691731	835	80	-0.0150638	0.00904514	0.0958584	0.225615	12222	244	-0.0104996	0.0109272	0.336647	0.488696	8376	1268	0.00464218	0.043937	0.915897	0.963092	520	48
s__GGB3490_SGB4664|t__SGB4664	-0.00376403	0.0331131	0.909523	0.976729	914	138	0.0224099	0.0346392	0.517842	0.746295	835	103	0.00356776	0.00904611	0.693295	0.821585	12222	2392	-0.0327489	0.010922	0.00272156	0.0111204	8376	675	-0.0459302	0.0438911	0.295838	0.605171	520	69
s__GGB41366_SGB58424|t__SGB58424													0.00716838	0.00904593	0.428118	0.610551	12222	143	0.0171995	0.0109262	0.115491	0.220957	8376	109
s__Eubacterium_sp_NSJ_61|t__SGB4040													0.000155928	0.00904616	0.986248	0.991407	12222	90	-0.0241919	0.0109246	0.0268254	0.0720099	8376	381
s__Bifidobacterium_pullorum|t__SGB17264													0.012946	0.0090454	0.15239	0.313695	12222	48	0.00875375	0.0109274	0.423107	0.567405	8376	241
s__Clostridium_SGB6179|t__SGB6179	0.00460284	0.033113	0.889478	0.974697	914	431	0.0354909	0.0346261	0.305672	0.580453	835	276	0.0149608	0.00904515	0.0981498	0.229308	12222	4942	0.00393818	0.0109277	0.718569	0.807294	8376	1979
s__GGB9052_SGB13957|t__SGB13957													0.0122293	0.00904549	0.176407	0.345283	12222	117	0.00962894	0.0109273	0.378245	0.524782	8376	77
s__Clostridia_bacterium_UC5_1_1D1|t__SGB14995	-0.00183565	0.0331133	0.955804	0.988463	914	399	0.00874298	0.0346466	0.800835	0.912099	835	586	-0.00457092	0.00904607	0.613362	0.763165	12222	2975	-0.0192847	0.0109258	0.0775896	0.162337	8376	4987	-0.0810433	0.0437929	0.064796	0.27177	520	145
s__GGB9667_SGB15164|t__SGB15164	-0.00570519	0.0331128	0.863243	0.969073	914	724	0.048457	0.0346072	0.161827	0.419333	835	546	-0.0126451	0.00904544	0.162151	0.326505	12222	8031	0.0340606	0.0109215	0.00182277	0.00786473	8376	5205	-0.00895058	0.0439357	0.838652	0.936661	520	287
s__GGB3343_SGB4423|t__SGB4423	-0.0177889	0.0331081	0.591194	0.855921	914	65							0.0148675	0.00904516	0.100265	0.233061	12222	717	0.00871961	0.0109274	0.424917	0.568838	8376	106
s__GGB32463_SGB47515|t__SGB47515							0.0101699	0.0346462	0.769185	0.889438	835	101	-0.0013718	0.00904615	0.87947	0.938129	12222	183	0.0256683	0.0109242	0.0188134	0.054226	8376	1060	0.0246011	0.0439242	0.575667	0.797645	520	46
s__Collinsella_massiliensis|t__SGB14752	-0.00373774	0.0331131	0.910152	0.976729	914	59							0.00575454	0.00904601	0.524696	0.699541	12222	627	0.0204651	0.0109255	0.0610827	0.134989	8376	67
s__GGB9615_SGB15053|t__SGB15053_group	-0.0722185	0.0330268	0.0290208	0.2414	914	774	-0.0134252	0.0346448	0.698477	0.844551	835	592	-0.0242422	0.0090435	0.00735851	0.0304639	12222	10333	0.0180246	0.010926	0.0990445	0.197458	8376	5051	0.0335258	0.0439128	0.445535	0.724428	520	344
s__GGB58485_SGB80143|t__SGB80143	-0.0239053	0.0331038	0.470399	0.797065	914	163	0.0315821	0.0346307	0.362049	0.621421	835	93	0.0060228	0.009046	0.505553	0.682255	12222	3023	0.0201134	0.0109256	0.0656659	0.142528	8376	690
s__GGB9278_SGB14230|t__SGB14230	-0.0091487	0.0331119	0.782383	0.942073	914	47							0.00998247	0.00904571	0.269806	0.457189	12222	849	0.014744	0.0109266	0.177258	0.304176	8376	62
s__Clostridia_bacterium|t__SGB4335	0.0550224	0.0330631	0.0964235	0.43026	914	94							-0.00357547	0.0090461	0.692666	0.821585	12222	1127	0.0166686	0.0109263	0.127161	0.238332	8376	274
s__Peptococcaceae_bacterium|t__SGB4051_group													0.00777736	0.00904589	0.389934	0.578674	12222	85	0.0157073	0.0109265	0.150602	0.268747	8376	41
s__Anaerotignum_lactatifermentans|t__SGB5193	0.0392769	0.0330878	0.235516	0.619726	914	40	0.0325295	0.0346296	0.347821	0.610173	835	187	0.0117002	0.00904554	0.195871	0.370765	12222	549	0.00350698	0.0109278	0.748276	0.832626	8376	2065	0.0299582	0.0439178	0.495453	0.754375	520	108
s__Porphyromonas_SGB1980|t__SGB1980													-0.0160258	0.009045	0.0764558	0.191386	12222	114	-0.00338478	0.0109278	0.756766	0.837692	8376	64
s__GGB9288_SGB14243|t__SGB14243	-0.0389156	0.0330882	0.239855	0.623158	914	81							-0.00666346	0.00904596	0.461366	0.643945	12222	1220	-0.0139493	0.0109268	0.201772	0.33486	8376	134
s__Roseburia_intestinalis|t__SGB4951	0.0441115	0.0330811	0.182722	0.558284	914	670	0.0599827	0.0345856	0.08323	0.287109	835	605	0.00865065	0.00904582	0.338932	0.534482	12222	9135	0.00461716	0.0109277	0.672657	0.771781	8376	5664	0.02611	0.0439225	0.552466	0.789414	520	378
s__GGB9673_SGB15172|t__SGB15172													0.00919257	0.00904578	0.309541	0.501751	12222	513	0.0131951	0.0109269	0.227243	0.36565	8376	84
s__Bacteroides_acidifaciens|t__SGB48548													-0.00514867	0.00904604	0.569256	0.732643	12222	113	-0.0190764	0.0109258	0.0808485	0.167306	8376	48
s__GGB4250_SGB5751|t__SGB5751													0.013852	0.00904529	0.125696	0.271848	12222	50	0.00636471	0.0109276	0.560284	0.681838	8376	54
s__Propionibacterium_freudenreichii|t__SGB15904													0.00661965	0.00904596	0.464317	0.646589	12222	322	0.0168853	0.0109263	0.12229	0.231333	8376	756
s__Rhodobacteraceae_unclassified_SGB53807|t__SGB53807							-0.0639555	0.034577	0.0647175	0.251815	835	85	-0.00385694	0.0090461	0.66985	0.80561	12222	112	-0.0110521	0.0109272	0.311839	0.464789	8376	476
s__Lachnospiraceae_bacterium|t__SGB4784							0.00330318	0.0346478	0.924071	0.971398	835	87	0.00482623	0.00904606	0.593685	0.751462	12222	350	0.0218532	0.0109252	0.0455048	0.108394	8376	935	-0.0162269	0.0439317	0.712005	0.886521	520	49
s__Slackia_faecicanis|t__SGB33547													-0.0078549	0.00904588	0.385225	0.575328	12222	46	-0.0149039	0.0109266	0.172604	0.298811	8376	84
s__Clostridia_bacterium|t__SGB14211	-0.0523406	0.0330679	0.113809	0.467867	914	46							-0.0121545	0.00904549	0.179067	0.34863	12222	601	-0.00402724	0.0109277	0.712484	0.803342	8376	61
s__Clostridia_bacterium|t__SGB15405	-0.042195	0.0330838	0.202493	0.580819	914	76	0.0469493	0.0346097	0.175297	0.437814	835	60	0.0128983	0.00904541	0.153909	0.31609	12222	1259	0.0109029	0.0109272	0.318415	0.470556	8376	314
s__Coprococcus_eutactus|t__SGB5118	0.0258225	0.0331023	0.435544	0.773831	914	121	0.0108456	0.0346459	0.754327	0.877199	835	43	-0.0248769	0.00904336	0.005953	0.0255404	12222	1686	-0.00613069	0.0109276	0.574794	0.695709	8376	378	0.0307338	0.0439167	0.484354	0.749014	520	44
s__Clostridia_bacterium|t__SGB6077													0.0226186	0.00904385	0.0123976	0.0458412	12222	311	-0.00282259	0.0109278	0.796185	0.864698	8376	68
s__GGB9559_SGB14969|t__SGB14969	0.0355497	0.0330924	0.282992	0.669089	914	487	0.0174013	0.0346427	0.615583	0.804427	835	184	-0.0195105	0.00904444	0.0310106	0.0968883	12222	6644	0.0162747	0.0109264	0.136397	0.251251	8376	1544	0.066689	0.0438397	0.128819	0.424932	520	86
s__Ruthenibacterium_lactatiformans|t__SGB15271	0.00495605	0.0331129	0.881057	0.972457	914	890	-0.0251809	0.034637	0.467433	0.716352	835	803	-0.00261855	0.00904613	0.77223	0.872961	12222	10862	-0.0216041	0.0109253	0.0480243	0.112536	8376	7900	-0.0251189	0.0439236	0.567653	0.797645	520	449
s__Bifidobacterium_breve|t__SGB17247													0.00405966	0.00904609	0.653602	0.793826	12222	149	-0.0264392	0.010924	0.0155296	0.0459429	8376	395
s__Veillonella_dispar|t__SGB6952	0.00544806	0.0331128	0.86935	0.969073	914	336	-0.0232382	0.0346386	0.502486	0.740667	835	146	-0.0158492	0.00904503	0.0797552	0.197397	12222	2808	-0.00471279	0.0109277	0.666283	0.767279	8376	1089	0.0122381	0.0439342	0.780698	0.919488	520	106
s__Clostridia_bacterium|t__SGB14937	0.00366566	0.0331131	0.911878	0.976729	914	748	-0.0147455	0.0346442	0.67049	0.828019	835	573	0.0103871	0.00904567	0.25087	0.436945	12222	7505	0.0148203	0.0109266	0.175024	0.301735	8376	4311	-0.00396002	0.0439371	0.928219	0.965514	520	262
s__Lachnospiraceae_bacterium|t__SGB4680													0.00059308	0.00904616	0.947728	0.973229	12222	54	-0.023164	0.0109249	0.0340105	0.0864065	8376	166
s__GGB9709_SGB15238|t__SGB15238	-0.00363434	0.0331131	0.912627	0.976729	914	272	0.00294324	0.0346478	0.932324	0.972663	835	96	0.0181388	0.00904467	0.0449356	0.127572	12222	3639	-0.00291289	0.0109278	0.789816	0.860767	8376	442	0.0840417	0.043782	0.0554641	0.256631	520	43
s__Clostridium_sp_AF27_2AA|t__SGB4712	-0.0279471	0.0331004	0.398716	0.746811	914	658	0.000298996	0.0346479	0.993117	0.995542	835	478	-0.0288055	0.00904241	0.00144819	0.00799993	12222	8010	0.0108498	0.0109272	0.320777	0.473154	8376	3731	-0.00462798	0.043937	0.916153	0.963092	520	195
s__Collinsella_phocaeensis|t__SGB14745													0.0227349	0.00904382	0.0119548	0.044563	12222	115	-0.00330864	0.0109278	0.76207	0.842259	8376	272
s__Desulfovibrio_sp_PG_178_WT_4|t__SGB15471													0.00200679	0.00904614	0.824442	0.906941	12222	62	0.0208432	0.0109254	0.0564561	0.127311	8376	42
s__GGB45597_SGB72777|t__SGB72777													-0.0155586	0.00904507	0.0854353	0.206986	12222	71	-0.0028937	0.0109278	0.791168	0.861641	8376	164
s__Lachnospira_SGB5077|t__SGB5077	0.0368619	0.0330908	0.26559	0.648083	914	180	0.0461965	0.034611	0.182327	0.446837	835	155	0.0266778	0.00904294	0.00318251	0.0151603	12222	1971	-0.025668	0.0109242	0.0188145	0.054226	8376	1320	-0.0231549	0.0439257	0.598323	0.807459	520	139
s__Desulfovibrionaceae_bacterium|t__SGB15460	-0.0511536	0.03307	0.122251	0.486153	914	93	0.0536018	0.0345981	0.121697	0.350572	835	57	0.0211745	0.00904413	0.0192358	0.0644943	12222	1452	0.00465668	0.0109277	0.67002	0.769884	8376	412
s__GGB9691_SGB15198|t__SGB15198	-0.0122164	0.0331108	0.712246	0.906814	914	183	0.0369543	0.0346243	0.286149	0.56571	835	77	0.00154604	0.00904615	0.8643	0.92806	12222	3392	0.0223069	0.0109251	0.0412022	0.100595	8376	456
s__Clostridiaceae_bacterium|t__SGB4721	0.0376233	0.0330899	0.255835	0.643103	914	576	0.0641182	0.0345767	0.0640384	0.251558	835	671	-0.0203579	0.00904429	0.0244088	0.0797963	12222	7411	0.00332811	0.0109278	0.760712	0.841353	8376	6656	0.0471767	0.0438886	0.282911	0.600147	520	399
s__GGB4702_SGB6509|t__SGB6509													0.0115062	0.00904556	0.203388	0.378694	12222	385	0.00823106	0.0109274	0.451323	0.589092	8376	51
s__Lachnospiraceae_bacterium|t__SGB4704	0.0335488	0.0330947	0.310984	0.690726	914	86							0.00502155	0.00904605	0.57883	0.739258	12222	1417	0.0151436	0.0109266	0.165802	0.289275	8376	245
s__Alphaproteobacteria_bacterium|t__SGB9345													0.00474114	0.00904606	0.600211	0.753505	12222	301	0.0180984	0.010926	0.0976695	0.195214	8376	89
s__Ruminococcaceae_bacterium|t__SGB14925	-0.0173189	0.0331083	0.601033	0.859289	914	218	0.0243893	0.0346376	0.48155	0.724089	835	62	0.00671383	0.00904596	0.457986	0.640203	12222	2065	0.0167032	0.0109263	0.126373	0.237139	8376	283
s__Ruminococcaceae_bacterium|t__SGB53821	-0.0284305	0.0330999	0.390606	0.740738	914	101	0.0197157	0.0346412	0.569415	0.77656	835	160	0.00558954	0.00904602	0.536652	0.705534	12222	939	0.0166309	0.0109263	0.128022	0.239372	8376	1425	0.0645162	0.0438459	0.141783	0.443978	520	85
s__Phocaeicola_massiliensis|t__SGB1812	-0.0090111	0.033112	0.785576	0.942073	914	353	0.00298555	0.0346478	0.931353	0.972663	835	312	0.00917121	0.00904578	0.310667	0.50288	12222	4949	0.0117262	0.0109271	0.283241	0.432883	8376	2901	0.0491667	0.0438843	0.263075	0.583307	520	182
s__Christensenellaceae_bacterium|t__SGB14123													-0.016766	0.00904489	0.0638147	0.166718	12222	333	-0.000925482	0.0109278	0.932509	0.962015	8376	359
s__Bacteroides_mediterraneensis|t__SGB1912													0.0147778	0.00904517	0.102332	0.236418	12222	62	0.00304988	0.0109278	0.780179	0.855028	8376	48
s__Clostridia_bacterium|t__SGB3986	-0.0249468	0.033103	0.451278	0.784316	914	87							-0.0198396	0.00904438	0.028284	0.0900569	12222	938	0.00459274	0.0109277	0.674289	0.773002	8376	208
s__GGB1102_SGB1416|t__SGB1416													0.000682757	0.00904616	0.939838	0.968894	12222	138	0.0211626	0.0109254	0.0527773	0.120228	8376	55
s__GGB6021_SGB8655|t__SGB8655													0.0147976	0.00904517	0.101872	0.236199	12222	339	0.0029299	0.0109278	0.788617	0.860205	8376	57
s__GGB4482_SGB6177|t__SGB6177	0.033665	0.0330945	0.30931	0.690726	914	51							-0.0237617	0.00904361	0.00861339	0.0341187	12222	620	-0.00431758	0.0109277	0.692776	0.789079	8376	148
s__Blautia_glucerasea|t__SGB4816	-0.0204764	0.0331064	0.536397	0.836122	914	673	0.0127668	0.0346451	0.712592	0.857827	835	433	-0.0086069	0.00904583	0.341381	0.536497	12222	9200	-0.0136245	0.0109268	0.212474	0.347249	8376	3436	0.00154166	0.0439374	0.972023	0.990716	520	135
s__GGB3738_SGB5072|t__SGB5072													0.0136541	0.00904532	0.131191	0.279773	12222	360	0.00439088	0.0109277	0.687833	0.784591	8376	84
s__GGB3278_SGB4328|t__SGB4328	0.0048244	0.0331129	0.884194	0.973571	914	210	0.0322734	0.0346299	0.351631	0.612929	835	121	-0.00209843	0.00904614	0.816565	0.901148	12222	3034	0.0287102	0.0109233	0.00859583	0.0286833	8376	910	-0.0499456	0.0438826	0.255578	0.57935	520	69
s__GGB4491_SGB6188|t__SGB6188	0.0556341	0.033062	0.0927716	0.428042	914	96	-0.05706	0.0345915	0.0994145	0.317585	835	57	-0.0277564	0.00904268	0.00214898	0.0111334	12222	1032	0.000533829	0.0109278	0.96104	0.976007	8376	515
s__Prevotella_bivia|t__SGB1557	-0.0758364	0.033018	0.0218547	0.215908	914	63	0.0428055	0.0346162	0.216594	0.488527	835	41	-0.00814422	0.00904586	0.367965	0.56004	12222	146	-0.00657172	0.0109276	0.547598	0.671622	8376	212
s__Clostridia_bacterium|t__SGB4437	0.057825	0.0330579	0.0805921	0.405174	914	64	0.0209456	0.0346403	0.54557	0.759175	835	40	0.0126851	0.00904543	0.160828	0.325202	12222	604	-0.00248047	0.0109278	0.820439	0.88065	8376	362
s__Terrisporobacter_mayombei|t__SGB65115													0.00537263	0.00904603	0.552576	0.719761	12222	115	0.0161269	0.0109264	0.139993	0.255349	8376	43
s__Clostridia_bacterium|t__SGB14137	0.00512045	0.0331129	0.877142	0.970478	914	117	0.0107168	0.034646	0.757152	0.879239	835	155	0.00344579	0.00904611	0.703274	0.828736	12222	958	0.015765	0.0109265	0.149107	0.266993	8376	883	0.0672743	0.0438379	0.125489	0.422892	520	66
s__Bacilli_bacterium|t__SGB6486	-0.027386	0.0331009	0.408256	0.754872	914	97							-0.018601	0.0090446	0.039747	0.117022	12222	1222	0.00421193	0.0109277	0.699925	0.795485	8376	74
s__Actinomyces_dentalis|t__SGB15877													-0.000784605	0.00904616	0.930885	0.964635	12222	51	-0.020562	0.0109255	0.0598686	0.1329	8376	45
s__Turicibacter_sanguinis|t__SGB6846	5.59621e-05	0.0331133	0.998652	0.998652	914	286	0.0344253	0.0346274	0.320433	0.589691	835	200	0.00777007	0.00904589	0.390379	0.578674	12222	3347	-0.00112692	0.0109278	0.917867	0.94816	8376	1450	0.0982718	0.0437248	0.0250277	0.165809	520	64
s__Streptococcus_mutans|t__SGB8000													-0.00874974	0.00904582	0.333429	0.527162	12222	488	-0.0110118	0.0109272	0.313605	0.466977	8376	480
s__Prevotella_copri_clade_B|t__SGB1613													0.000684155	0.00904616	0.939715	0.968894	12222	538	0.0205174	0.0109255	0.0604247	0.133944	8376	240
s__GGB1543_SGB2126|t__SGB2126													-0.000338831	0.00904616	0.970122	0.981359	12222	290	0.0213232	0.0109253	0.0510042	0.117212	8376	134
s__Ruminococcaceae_bacterium|t__SGB4183													0.0126949	0.00904543	0.160505	0.324991	12222	433	0.0051084	0.0109277	0.640173	0.745995	8376	62
s__Eubacterium_sulci|t__SGB3934													0.0176639	0.00904475	0.0508493	0.139399	12222	449	-0.000577299	0.0109278	0.95787	0.974444	8376	612
s__GGB9677_SGB15179|t__SGB15179													0.00326935	0.00904611	0.7178	0.836901	12222	470	0.0183044	0.010926	0.0939118	0.18891	8376	83
s__Corynebacterium_argentoratense|t__SGB17009													-0.00472488	0.00904606	0.601461	0.753985	12222	96	-0.0165039	0.0109263	0.130961	0.243702	8376	130
s__Hydrogeniiclostidium_mannosilyticum|t__SGB14890	0.0507464	0.0330706	0.125257	0.487703	914	191	-0.00267403	0.0346478	0.938501	0.973897	835	279	-0.00195743	0.00904615	0.828693	0.909529	12222	1924	0.0218714	0.0109252	0.0453255	0.108297	8376	2976	-0.0266729	0.0439218	0.543931	0.786878	520	119
s__GGB34228_SGB72916|t__SGB72916	-0.0494069	0.0330729	0.135553	0.496186	914	339	0.0354571	0.0346262	0.306134	0.580453	835	101	-0.00958018	0.00904575	0.289584	0.481259	12222	4555	0.00169494	0.0109278	0.876743	0.917181	8376	686	-0.0826903	0.043787	0.0595219	0.270374	520	48
s__Clostridia_unclassified_SGB14196|t__SGB14196	0.0184305	0.0331077	0.57788	0.855921	914	56							0.00129377	0.00904616	0.886278	0.940101	12222	822	0.020344	0.0109256	0.0626302	0.13747	8376	78
s__GGB9774_SGB15394|t__SGB15394	-0.0249344	0.033103	0.451503	0.784316	914	126	-0.0404972	0.0346195	0.242424	0.515622	835	49	-0.0172049	0.00904482	0.0571706	0.153004	12222	2359	0.00837924	0.0109274	0.443218	0.582353	8376	280
s__Opitutales_bacterium|t__SGB8769													0.00467394	0.00904606	0.605388	0.756322	12222	504	0.0163173	0.0109264	0.135372	0.250127	8376	147
s__GGB9045_SGB13947|t__SGB13947	-0.0178235	0.033108	0.590472	0.855921	914	52							0.0105963	0.00904565	0.24145	0.427019	12222	928	0.0106264	0.0109272	0.330843	0.482851	8376	77
s__Butyricimonas_faecalis|t__SGB1782	0.0448721	0.03308	0.175284	0.548987	914	66							0.00207778	0.00904614	0.818339	0.902486	12222	947	0.015482	0.0109265	0.156543	0.276202	8376	372
s__Lachnospiraceae_bacterium|t__SGB5050	-0.0327391	0.0330956	0.322813	0.701601	914	66	0.00684105	0.0346471	0.843524	0.929575	835	41	0.00281465	0.00904613	0.755696	0.86298	12222	511	0.0255192	0.0109243	0.019514	0.055933	8376	428
s__Roseburia_hominis|t__SGB4936	0.0711262	0.0330294	0.0315473	0.251079	914	859	-0.0201154	0.0346409	0.561612	0.77005	835	748	-0.0205353	0.00904426	0.0231922	0.0762268	12222	11277	0.0185591	0.0109259	0.0894259	0.181992	8376	6882	0.0288572	0.0439192	0.511439	0.760636	520	443
s__Clostridia_bacterium|t__SGB14199	-0.0249825	0.033103	0.45063	0.784316	914	99	0.0214596	0.03464	0.535753	0.752503	835	57	0.0177638	0.00904474	0.0495541	0.136641	12222	1341	-0.00065867	0.0109278	0.951938	0.971809	8376	311
s__GGB4603_SGB6367|t__SGB6367	0.0211332	0.0331059	0.523406	0.833791	914	245	0.0702558	0.0345623	0.0423969	0.191252	835	136	-0.00144522	0.00904615	0.873072	0.933109	12222	3174	0.00860549	0.0109274	0.431004	0.573562	8376	677	0.0385329	0.0439048	0.380543	0.680528	520	45
s__Porphyromonas_SGB1977|t__SGB1977	-0.060106	0.0330534	0.0693233	0.372559	914	46							-0.00642913	0.00904598	0.477273	0.656654	12222	127	-0.00520618	0.0109277	0.633787	0.740651	8376	84
s__Ruminococcus_SGB4421|t__SGB4421	0.0393738	0.0330876	0.234362	0.619726	914	177	-0.00945184	0.0346464	0.785068	0.901117	835	155	-0.000839924	0.00904616	0.926025	0.963318	12222	2231	0.021697	0.0109252	0.0470711	0.11111	8376	989	0.0213986	0.0439274	0.626369	0.816942	520	74
s__Faecalibacterium_prausnitzii|t__SGB15342	-0.0458598	0.0330785	0.165966	0.540863	914	892	-0.0297813	0.0346326	0.39008	0.644378	835	764	0.0317814	0.00904159	0.0004413	0.00282002	12222	11853	0.0183784	0.010926	0.0925891	0.186729	8376	7259	-0.015124	0.0439325	0.730794	0.893193	520	462
s__Christensenellaceae_bacterium_NSJ_53|t__SGB82545													0.00602546	0.009046	0.505366	0.682255	12222	82	0.0137872	0.0109268	0.207062	0.340391	8376	130
s__Bacilli_bacterium|t__SGB47371													0.0175746	0.00904477	0.0520312	0.142002	12222	92	-0.00126909	0.0109278	0.907549	0.93812	8376	55
s__Weissella_confusa|t__SGB7115													0.00731114	0.00904592	0.418977	0.602147	12222	112	-0.0266812	0.0109239	0.0146085	0.0435471	8376	147
s__Bifidobacterium_dentium|t__SGB17234	0.0166405	0.0331087	0.615365	0.863786	914	51							-0.00751608	0.00904591	0.406057	0.591507	12222	729	-0.0142808	0.0109267	0.191261	0.321852	8376	302
s__GGB3474_SGB4637|t__SGB4637	-0.0460599	0.0330782	0.164123	0.54019	914	60							-0.0165999	0.00904492	0.0664894	0.171026	12222	978	0.00916851	0.0109274	0.40147	0.544454	8376	138
s__GGB4711_SGB6524|t__SGB6524	0.0179868	0.033108	0.587071	0.855921	914	83	0.0468785	0.0346099	0.175949	0.437814	835	41	0.00471759	0.00904606	0.602023	0.754173	12222	1236	0.010794	0.0109272	0.323271	0.475488	8376	261
s__GGB4602_SGB6365|t__SGB6365	0.0666445	0.0330397	0.0439772	0.295419	914	57							0.00360218	0.0090461	0.690488	0.820178	12222	621	0.00375253	0.0109277	0.73131	0.81867	8376	104
s__Anaerococcus_obesiensis|t__SGB6661													-0.00964852	0.00904574	0.286157	0.477536	12222	53	-0.00826492	0.0109274	0.449464	0.587841	8376	132
s__Clostridia_bacterium|t__SGB47427	-0.0293731	0.033099	0.375081	0.727532	914	124	0.0167342	0.0346431	0.62919	0.810697	835	48	-0.0160238	0.009045	0.0764919	0.191386	12222	1477	0.000754191	0.0109278	0.944979	0.967228	8376	228
s__Bacilli_bacterium|t__SGB6392													-0.0150594	0.00904514	0.0959542	0.225615	12222	464	0.0339374	0.0109215	0.00189379	0.00814226	8376	373
s__Alistipes_timonensis|t__SGB2299	0.0539324	0.0330651	0.103215	0.444286	914	138	0.0185164	0.034642	0.593133	0.793018	835	106	0.00392812	0.00904609	0.664126	0.800794	12222	1491	0.00939893	0.0109273	0.389742	0.53317	8376	712	0.0293285	0.0439186	0.504564	0.760105	520	54
s__Lachnospiraceae_bacterium|t__SGB4673													0.00986019	0.00904572	0.275717	0.464339	12222	59	0.00781589	0.0109275	0.474474	0.605177	8376	230
s__GGB4266_SGB5809|t__SGB5809_group													0.00765926	0.0090459	0.397173	0.582785	12222	548	0.0109954	0.0109272	0.314327	0.467163	8376	203
s__Bacteroides_sp_AM10_21B|t__SGB1831													-0.0050308	0.00904605	0.578131	0.739258	12222	99	-0.0148226	0.0109266	0.174957	0.301735	8376	41
s__GGB9059_SGB13976|t__SGB13976	-0.0644693	0.0330444	0.0513643	0.311247	914	157	0.0109104	0.0346459	0.752907	0.877199	835	95	-0.0122409	0.00904548	0.175996	0.345216	12222	1866	0.0301068	0.0109229	0.00585849	0.0209806	8376	512	-0.0593163	0.0438601	0.176838	0.494425	520	46
s__Candidatus_Avispirillum_faecium|t__SGB14194	0.000812881	0.0331133	0.98042	0.994775	914	50							0.00151179	0.00904615	0.867279	0.929625	12222	226	0.0208199	0.0109255	0.0567318	0.127565	8376	248
s__Clostridia_bacterium|t__SGB58484													0.0112169	0.00904559	0.214983	0.390374	12222	125	0.00568064	0.0109276	0.603188	0.721153	8376	132
s__GGB9739_SGB15313|t__SGB15313							0.0139392	0.0346446	0.687531	0.836242	835	40	-0.00565505	0.00904602	0.531889	0.702799	12222	114	-0.016027	0.0109264	0.142465	0.258138	8376	571
s__GGB9608_SGB15041|t__SGB15041	-0.0151427	0.0331095	0.647527	0.877758	914	419	0.0482178	0.0346076	0.16391	0.420531	835	107	-0.00979542	0.00904573	0.278884	0.468382	12222	4739	0.0162277	0.0109264	0.137532	0.252443	8376	624	0.0653782	0.0438435	0.136525	0.432576	520	43
s__Lacticaseibacillus_rhamnosus|t__SGB7144	-0.0350057	0.033093	0.290427	0.672762	914	57	0.0450041	0.0346128	0.193887	0.46244	835	73	-0.00252807	0.00904613	0.779893	0.878578	12222	1873	0.0245522	0.0109245	0.024638	0.0671751	8376	1926
s__Clostridia_bacterium|t__SGB15387													-0.00163352	0.00904615	0.856703	0.924776	12222	370	0.0210514	0.0109254	0.0540344	0.122782	8376	87
s__Clostridia_bacterium|t__SGB6331													-0.00487032	0.00904606	0.590316	0.748714	12222	76	-0.0146847	0.0109266	0.179006	0.306503	8376	48
s__Actinomyces_graevenitzii|t__SGB17130													0.00479377	0.00904606	0.596171	0.751462	12222	1983	0.0147828	0.0109266	0.176118	0.302885	8376	1850
s__Lentisphaeria_bacterium|t__SGB9207													-0.00935451	0.00904577	0.301095	0.493484	12222	149	-0.00809875	0.0109275	0.458631	0.59565	8376	47
s__GGB3344_SGB4424|t__SGB4424													0.00739728	0.00904592	0.413517	0.597194	12222	188	0.0109477	0.0109272	0.31643	0.468508	8376	66
s__Bacilli_unclassified_SGB6428|t__SGB6428	0.00911018	0.0331119	0.783277	0.942073	914	70							0.00767627	0.0090459	0.396125	0.582593	12222	1333	0.0105106	0.0109272	0.336139	0.488447	8376	206
s__Ruminococcaceae_bacterium|t__SGB15349													-0.00932165	0.00904577	0.302797	0.495387	12222	260	-0.00809952	0.0109275	0.458588	0.59565	8376	231
s__GGB4197_SGB5684|t__SGB5684													-0.00131364	0.00904615	0.884543	0.940009	12222	47	0.0206531	0.0109255	0.0587448	0.130776	8376	76
s__Ruminococcaceae_bacterium|t__SGB4194													0.0101855	0.00904569	0.260188	0.447439	12222	206	0.00680142	0.0109276	0.53369	0.658175	8376	48
s__Mitsuokella_jalaludinii|t__SGB5904													0.00995853	0.00904571	0.270957	0.458427	12222	332	0.00695669	0.0109276	0.524391	0.649265	8376	110
s__GGB1538_SGB2121|t__SGB2121													0.00381699	0.0090461	0.67307	0.806804	12222	216	0.015896	0.0109264	0.145757	0.262497	8376	161
s__Clostridia_bacterium|t__SGB53819													-0.0292037	0.0090423	0.00124259	0.00696916	12222	619	0.012647	0.0109269	0.247135	0.389492	8376	71
s__Massilimicrobiota_sp_An134|t__SGB6768	0.0144684	0.0331098	0.662228	0.887173	914	67	0.0153075	0.0346439	0.658711	0.822329	835	101	0.00551023	0.00904603	0.542448	0.710099	12222	565	0.0106011	0.0109272	0.331995	0.483774	8376	1107	0.0329556	0.0439136	0.453316	0.729753	520	55
s__GGB9716_SGB15269|t__SGB15269													-0.0240233	0.00904355	0.00790814	0.0321414	12222	141	0.00790917	0.0109275	0.469216	0.600919	8376	98
s__Lachnospiraceae_bacterium|t__SGB4994													-0.00765352	0.0090459	0.397527	0.582785	12222	65	-0.0100313	0.0109273	0.358642	0.502483	8376	171
s__Bacteroidales_bacterium|t__SGB2092													0.0177651	0.00904474	0.0495362	0.136641	12222	149	-0.00239154	0.0109278	0.826773	0.881538	8376	66
s__Bacteroidales_bacterium|t__SGB2133													-0.00303421	0.00904612	0.737318	0.850466	12222	144	0.0217053	0.0109252	0.0469867	0.111079	8376	102
s__Bacteroidales_bacterium|t__SGB1961							-0.0727619	0.0345561	0.0355364	0.174023	835	54	-0.0106457	0.00904565	0.239264	0.424595	12222	123	0.0207526	0.0109255	0.0575372	0.129005	8376	534
s__Lachnospiraceae_unclassified_SGB4924|t__SGB4924_group	0.0419795	0.0330841	0.204811	0.583807	914	248	0.0429433	0.034616	0.215116	0.488527	835	70	-0.0043948	0.00904608	0.627101	0.773822	12222	3173	0.0128904	0.0109269	0.238158	0.379926	8376	472	0.0403037	0.0439018	0.359024	0.662376	520	80
s__Blautia_producta|t__SGB4791							0.0231885	0.0346386	0.503401	0.740667	835	112	-0.0022542	0.00904614	0.803219	0.89279	12222	249	0.0152568	0.0109265	0.16266	0.285384	8376	1560	0.0657118	0.0438425	0.134531	0.432576	520	77
s__Marvinbryantia_formatexigens|t__SGB4690													-0.0106437	0.00904565	0.239354	0.424595	12222	55	-0.00538251	0.0109277	0.622338	0.736031	8376	68
s__Clostridia_bacterium|t__SGB14025	-0.0690581	0.0330343	0.0368492	0.267596	914	51							-0.00494856	0.00904605	0.58436	0.744765	12222	726	0.00230078	0.0109278	0.833248	0.88469	8376	52
s__Eggerthellaceae_bacterium|t__SGB14328													0.00783919	0.00904588	0.386177	0.57628	12222	515	0.00945603	0.0109273	0.386868	0.530165	8376	117
s__Lachnospiraceae_bacterium|t__SGB4861							-0.00657819	0.0346472	0.849463	0.933614	835	80	-0.00660416	0.00904597	0.465364	0.647063	12222	138	-0.0114294	0.0109271	0.295604	0.445684	8376	946
s__Oscillospiraceae_bacterium_NSJ_64|t__SGB82503	0.00651459	0.0331126	0.844075	0.964348	914	436	0.0525474	0.0346001	0.129215	0.365813	835	324	-0.0077721	0.00904589	0.390255	0.578674	12222	1924	0.0207643	0.0109255	0.0573963	0.128874	8376	910	-0.0062892	0.0439366	0.886233	0.953178	520	74
s__GGB9291_SGB14248|t__SGB14248	-0.0355645	0.0330924	0.282792	0.669089	914	181	0.00832569	0.0346467	0.810155	0.915581	835	64	-0.00183804	0.00904615	0.838994	0.916063	12222	3073	0.0274304	0.0109237	0.0120548	0.0375811	8376	421	0.0299491	0.0439178	0.495584	0.754375	520	44
s__GGB9701_SGB15218|t__SGB15218													-0.00399501	0.00904609	0.658766	0.797476	12222	734	0.0222551	0.0109251	0.0416758	0.10142	8376	105
s__GGB4708_SGB6518|t__SGB6518													-0.00064864	0.00904616	0.942839	0.969808	12222	306	0.0193249	0.0109258	0.076973	0.161262	8376	59
s__Citrobacter_freundii|t__SGB10083_group													0.00714364	0.00904593	0.429714	0.61235	12222	357	-0.0250776	0.0109244	0.0217256	0.0607375	8376	115
s__Bacilli_bacterium|t__SGB6445													-0.00476878	0.00904606	0.598087	0.752649	12222	335	-0.013609	0.0109268	0.212996	0.347249	8376	66
s__Gordonibacter_urolithinfaciens|t__SGB14808	-0.0142662	0.0331099	0.666663	0.890506	914	161	0.00252735	0.0346478	0.941868	0.973897	835	285	0.000592751	0.00904616	0.947757	0.973229	12222	2480	0.0225382	0.010925	0.039145	0.0966551	8376	3085	0.0111481	0.0439347	0.799796	0.925161	520	89
s__Candidatus_Paralachnospira_caecorum|t__SGB59817							-0.0314784	0.0346308	0.363628	0.621421	835	61	-0.000776872	0.00904616	0.931564	0.964635	12222	193	0.031437	0.0109224	0.00400954	0.0154295	8376	597
s__GGB4667_SGB6456|t__SGB6456													-0.00572539	0.00904601	0.526799	0.70056	12222	530	-0.0121279	0.010927	0.267073	0.412845	8376	44
s__GGB1632_SGB2240|t__SGB2240													0.00330953	0.00904611	0.714483	0.834094	12222	247	0.0156347	0.0109265	0.152496	0.271377	8376	49
s__GGB1566_SGB2153|t__SGB2153													-0.00106525	0.00904616	0.906262	0.947746	12222	95	0.0193848	0.0109258	0.0760613	0.16021	8376	42
s__Lachnospiraceae_bacterium|t__SGB4594	0.0517848	0.0330689	0.117703	0.478522	914	97	-0.0116275	0.0346456	0.737248	0.870263	835	179	-0.00159392	0.00904615	0.86014	0.92609	12222	709	0.0212285	0.0109254	0.052044	0.119077	8376	1812	-0.0460931	0.0438908	0.294126	0.603787	520	54
s__Firmicutes_bacterium_AM41_11|t__SGB6817													0.00405739	0.00904609	0.653783	0.793826	12222	126	0.0142704	0.0109267	0.191585	0.322053	8376	74
s__GGB29535_SGB42321|t__SGB42321	0.00338001	0.0331131	0.91872	0.976729	914	98	0.0387969	0.0346219	0.262786	0.535353	835	122	-0.0335296	0.00904108	0.000209342	0.00142726	12222	869	0.000233982	0.0109278	0.982918	0.986701	8376	732	-0.00541138	0.0439368	0.902026	0.959637	520	45
s__Actinomyces_SGB17168|t__SGB17168	-0.0983284	0.0329528	0.00292175	0.0556959	914	70							0.00528362	0.00904604	0.559177	0.723731	12222	2994	0.0268511	0.0109239	0.0139907	0.0421876	8376	2537
s__Bacilli_bacterium|t__SGB6510	-0.0194275	0.0331071	0.557478	0.845925	914	107							-0.00477119	0.00904606	0.597903	0.752649	12222	1324	-0.0116355	0.0109271	0.286984	0.436424	8376	117
s__Clostridia_bacterium|t__SGB14190	-0.0317931	0.0330966	0.336999	0.71594	914	57							-0.0178376	0.00904472	0.0486139	0.135237	12222	992	0.0087186	0.0109274	0.424971	0.568838	8376	107
s__Neglecta_timonensis|t__SGB14851	-0.0244165	0.0331034	0.460958	0.789773	914	90	0.0422421	0.034617	0.222708	0.496858	835	215	0.00166261	0.00904615	0.85418	0.923683	12222	834	0.0178239	0.0109261	0.102862	0.20242	8376	2195	0.00206663	0.0439374	0.962503	0.98474	520	232
s__Clostridium_sp_CL_2|t__SGB29097													0.0106674	0.00904565	0.238306	0.424595	12222	247	0.00414284	0.0109277	0.704614	0.797172	8376	88
s__Peptococcaceae_bacterium|t__SGB49168	0.0509366	0.0330703	0.123846	0.487703	914	259	-0.00973986	0.0346463	0.778686	0.896636	835	100	0.0117216	0.00904554	0.195052	0.370765	12222	3811	-0.000426439	0.0109278	0.968873	0.980826	8376	593
s__Clostridia_unclassified_SGB6371|t__SGB6371	-0.020312	0.0331065	0.539675	0.836953	914	123	-0.0294144	0.034633	0.395949	0.648729	835	55	0.0222076	0.00904393	0.0140817	0.0505397	12222	1444	0.00277787	0.0109278	0.799345	0.866326	8376	309
s__Bacteroides_fragilis|t__SGB1853	-0.0385067	0.0330888	0.244833	0.627514	914	46	0.039741	0.0346206	0.251338	0.522402	835	47	-0.00229402	0.00904614	0.799816	0.890086	12222	622	-0.0171279	0.0109262	0.117014	0.222511	8376	310
s__GGB4579_SGB6329|t__SGB6329	-0.0145749	0.0331098	0.659898	0.885347	914	86							0.0104658	0.00904567	0.247297	0.433597	12222	1054	0.00647049	0.0109276	0.553783	0.677087	8376	95
s__Leuconostoc_citreum|t__SGB7122													0.00385647	0.0090461	0.669887	0.80561	12222	262	-0.0210496	0.0109254	0.0540553	0.122782	8376	223
s__Eggerthella_sp_YY7918|t__SGB14811													0.0102689	0.00904569	0.256302	0.442464	12222	76	0.00425978	0.0109277	0.696684	0.792377	8376	66
s__Parasutterella_SGB9260|t__SGB9260	0.0227525	0.0331047	0.492075	0.817382	914	208	0.00138102	0.0346479	0.968215	0.986234	835	190	-0.00552015	0.00904602	0.541721	0.709655	12222	1883	-0.0148123	0.0109266	0.175257	0.301735	8376	1508	-0.0172555	0.0439309	0.694638	0.874674	520	85
s__Ruminococcaceae_bacterium|t__SGB43319	-0.0339798	0.0330942	0.304806	0.690295	914	122	0.00873547	0.0346466	0.801003	0.912099	835	49	0.00380888	0.0090461	0.673724	0.807061	12222	2146	0.0180835	0.010926	0.0979446	0.195514	8376	252
s__Methanomassiliicoccaceae_unclassified_SGB380|t__SGB380													0.022493	0.00904387	0.0128923	0.0471453	12222	253	-0.00814419	0.0109275	0.456114	0.593859	8376	41
s__Muribaculum_gordoncarteri|t__SGB2087													-0.00955201	0.00904575	0.291004	0.482988	12222	193	-0.00520033	0.0109277	0.634168	0.740651	8376	67
s__Lachnospiraceae_bacterium|t__SGB4953	0.00197819	0.0331132	0.952376	0.988463	914	370	-0.0526775	0.0345998	0.128269	0.365813	835	206	-0.0132096	0.00904537	0.144215	0.300216	12222	5229	0.00170488	0.0109278	0.876027	0.917044	8376	1222	0.0223573	0.0439265	0.61099	0.809562	520	61
s__Limosilactobacillus_fermentum|t__SGB7106													0.00134942	0.00904615	0.881421	0.938593	12222	221	-0.0187368	0.0109259	0.0864006	0.177218	8376	186
s__Fournierella_massiliensis|t__SGB15280													-0.0177704	0.00904473	0.0494695	0.136641	12222	186	0.0039986	0.0109277	0.714439	0.804571	8376	314
s__Clostridia_bacterium|t__SGB14252	0.00148075	0.0331133	0.964342	0.988463	914	672	0.0311067	0.0346312	0.369323	0.625976	835	364	-0.0109601	0.00904562	0.225672	0.406564	12222	8441	0.026946	0.0109239	0.0136559	0.0414176	8376	2590	-0.00951892	0.0439355	0.828561	0.934335	520	146
s__GGB9457_SGB14849|t__SGB14849													0.00690236	0.00904595	0.445458	0.626992	12222	157	0.00890132	0.0109274	0.415331	0.558894	8376	98
s__Parvimonas_micra|t__SGB6653													-0.00240534	0.00904614	0.790323	0.884892	12222	80	-0.0153953	0.0109265	0.158876	0.279372	8376	101
s__bacterium_OL_1|t__SGB14389_group	0.0112224	0.0331112	0.734741	0.921153	914	45							-0.000708805	0.00904616	0.937548	0.968643	12222	564	0.0194174	0.0109258	0.0755698	0.159604	8376	107
s__Sutterella_wadsworthensis|t__SGB9283	-0.0203755	0.0331064	0.538409	0.836599	914	546	0.0106044	0.034646	0.759622	0.880861	835	241	0.0140477	0.00904527	0.120439	0.263272	12222	6643	0.000106746	0.0109278	0.992206	0.993507	8376	1976	0.0228696	0.043926	0.602841	0.807945	520	82
s__GGB4239_SGB5731|t__SGB5731													-0.00793708	0.00904588	0.380273	0.571064	12222	196	-0.00714552	0.0109275	0.513194	0.637926	8376	101
s__Bilophila_SGB15450|t__SGB15450													0.0129487	0.0090454	0.152307	0.313695	12222	232	-0.000182346	0.0109278	0.986687	0.98985	8376	88
s__GGB9634_SGB15095|t__SGB15095_group													-0.0101109	0.0090457	0.263693	0.449831	12222	484	-0.00393872	0.0109277	0.718533	0.807294	8376	102
s__GGB4770_SGB6604|t__SGB6604													0.00684998	0.00904595	0.448919	0.629447	12222	285	0.00869641	0.0109274	0.426151	0.569125	8376	47
s__Mogibacterium_diversum|t__SGB3922													0.00803169	0.00904587	0.37462	0.566876	12222	533	0.00687557	0.0109276	0.529238	0.654749	8376	1072
s__GGB9618_SGB15065|t__SGB15065	-0.0456473	0.0330788	0.167938	0.541212	914	290	0.0489031	0.0346065	0.157994	0.417734	835	89	-0.00729092	0.00904592	0.420264	0.603102	12222	4406	0.0292133	0.0109232	0.0075	0.0257401	8376	567
s__GGB9635_SGB15100|t__SGB15100													0.00261031	0.00904613	0.772927	0.872961	12222	427	0.0145593	0.0109267	0.182748	0.31087	8376	50
s__Clostridia_bacterium|t__SGB14874	-0.0127923	0.0331106	0.699328	0.899979	914	52	-0.0314796	0.0346308	0.36361	0.621421	835	189	0.0133181	0.00904536	0.140947	0.296442	12222	573	0.00730542	0.0109275	0.503812	0.631045	8376	2564	-0.0303994	0.0439172	0.489122	0.750417	520	109
s__Eggerthellaceae_unclassified_SGB14332|t__SGB14332													0.00614629	0.00904599	0.496866	0.675907	12222	244	0.00932346	0.0109273	0.39356	0.536985	8376	105
s__Lachnospiraceae_bacterium_WCA_693_APC_MOT_I|t__SGB82504													-0.0141323	0.00904526	0.118219	0.259184	12222	60	0.00165133	0.0109278	0.87989	0.918775	8376	92
s__Actinomyces_sp_S6_Spd3|t__SGB17132_group													-0.00876281	0.00904582	0.332707	0.526475	12222	51	-0.00526882	0.0109277	0.629709	0.737709	8376	204
s__Collinsella_intestinalis|t__SGB14741	-0.0267707	0.0331014	0.418872	0.760452	914	42	-0.00567167	0.0346474	0.87001	0.94671	835	68	-0.00518981	0.00904604	0.566174	0.729696	12222	504	-0.00799982	0.0109275	0.464138	0.598826	8376	1005	-0.0152886	0.0439323	0.727979	0.893193	520	54
s__Clostridium_sp_AF20_17LB|t__SGB4714	0.0215671	0.0331056	0.514912	0.828022	914	749	-0.0151923	0.0346439	0.661118	0.823639	835	555	-0.0147658	0.00904518	0.102611	0.236418	12222	9855	-0.00242659	0.0109278	0.824275	0.881444	8376	4298	0.0508259	0.0438807	0.247286	0.578987	520	211
s__Bacilli_bacterium|t__SGB6609	0.0307675	0.0330976	0.352825	0.727532	914	118	0.00804745	0.0346468	0.816385	0.915581	835	58	-0.000407671	0.00904616	0.964056	0.981094	12222	1827	0.0159287	0.0109264	0.144931	0.262216	8376	339
s__GGB3632_SGB4921|t__SGB4921													0.0111304	0.0090456	0.218543	0.394884	12222	227	0.00170558	0.0109278	0.875976	0.917044	8376	63
s__Bacilli_bacterium|t__SGB6529	-0.011012	0.0331113	0.73953	0.921894	914	63							0.00864516	0.00904582	0.339239	0.534506	12222	802
s__Prevotella_SGB1653|t__SGB1653													-0.0084073	0.00904584	0.352695	0.544022	12222	179	-0.00562933	0.0109276	0.606465	0.722862	8376	62
s__Clostridia_bacterium|t__SGB3988	0.00261232	0.0331132	0.937137	0.981501	914	581	0.0492799	0.0346058	0.154811	0.414006	835	323	-0.0103645	0.00904568	0.251902	0.437075	12222	5739	0.0153444	0.0109265	0.16026	0.281489	8376	2402	0.0428245	0.0438972	0.329736	0.645517	520	130
s__Porphyromonas_asaccharolytica|t__SGB1981													-0.00930816	0.00904577	0.303497	0.49609	12222	51	-0.00414442	0.0109277	0.704506	0.797172	8376	79
s__GGB9730_SGB15290|t__SGB15290	-0.0241498	0.0331037	0.46587	0.792326	914	48							0.00623644	0.00904599	0.490575	0.669929	12222	1119	0.0120228	0.010927	0.271242	0.417808	8376	194
s__Blastocystis_sp_subtype_1|t__EUK944036													-0.0090191	0.00904579	0.31876	0.511915	12222	481	-0.00452081	0.0109277	0.679104	0.776898	8376	100
s__Bacteroides_congonensis|t__SGB1878							0.0455584	0.034612	0.188449	0.455048	835	53	-0.0105291	0.00904566	0.244451	0.431079	12222	606	-0.00979061	0.0109273	0.37029	0.515735	8376	397
s__Anaerostipes_hadrus|t__SGB4540_group	0.0413304	0.033085	0.211906	0.592838	914	914	0.013089	0.034645	0.705673	0.851996	835	817	-0.00903389	0.00904579	0.317968	0.511537	12222	12116	-0.0231007	0.0109249	0.0345022	0.087372	8376	7922	0.0383728	0.0439051	0.382527	0.680528	520	475
s__Ruminococcus_torques|t__SGB4608	-0.031186	0.0330972	0.346312	0.721812	914	633	-0.0329311	0.0346292	0.341899	0.610173	835	639	-0.00335625	0.00904611	0.710632	0.832873	12222	7606	-0.0121239	0.010927	0.267232	0.412845	8376	6540	0.0774727	0.0438054	0.0775552	0.303454	520	392
s__Clostridia_bacterium|t__SGB6330													-0.00766752	0.0090459	0.396664	0.582785	12222	385	0.0231264	0.0109249	0.0343016	0.0870049	8376	62
s__Eubacterium_brachy|t__SGB3931													-0.00113027	0.00904616	0.90057	0.944616	12222	46	-0.0156727	0.0109265	0.151502	0.270047	8376	96
s__Candidatus_Alloruminococcus_vanvlietii|t__SGB63325	-0.015776	0.0331092	0.633843	0.87213	914	183	0.0594416	0.0345867	0.0860539	0.291641	835	254	0.00564584	0.00904602	0.532558	0.702985	12222	123	0.0064477	0.0109276	0.555181	0.678099	8376	175
s__GGB9687_SGB15191|t__SGB15191													0.00338908	0.00904611	0.707931	0.832273	12222	399	0.0124205	0.010927	0.255703	0.399776	8376	43
s__Bacilli_bacterium|t__SGB6421	-0.00657346	0.0331126	0.842684	0.964348	914	75							0.000366151	0.00904616	0.967714	0.981094	12222	939	0.0183071	0.010926	0.093862	0.18891	8376	125
s__Clostridia_bacterium|t__SGB14215	-0.0110823	0.0331113	0.737929	0.921153	914	190	-0.0159774	0.0346435	0.644779	0.816489	835	41	-0.00554616	0.00904602	0.539818	0.708681	12222	2312	-0.00793924	0.0109275	0.467529	0.600232	8376	165
s__Parabacteroides_gordonii|t__SGB1942							-0.0285228	0.0346338	0.410429	0.660663	835	48	0.0069428	0.00904594	0.442797	0.624684	12222	379	0.0106846	0.0109272	0.328201	0.480932	8376	259
s__Campylobacter_hominis|t__SGB19429	-0.00906979	0.0331119	0.784214	0.942073	914	71							-0.00189227	0.00904615	0.834311	0.913509	12222	75	-0.0141639	0.0109267	0.194921	0.326608	8376	65
s__Bacteroides_faecalis|t__SGB27808													-0.0156861	0.00904505	0.0829036	0.202985	12222	145	0.00368218	0.0109277	0.736158	0.822332	8376	67
s__GGB9632_SGB15089|t__SGB15089	-0.00764613	0.0331123	0.817433	0.954704	914	796	-0.00265584	0.0346478	0.938918	0.973897	835	567	-0.0155767	0.00904507	0.0850728	0.206654	12222	10323	0.00184848	0.0109278	0.86568	0.909865	8376	5341	0.0504063	0.0438816	0.251215	0.57935	520	314
s__Lactococcus_piscium|t__SGB7987													0.00573697	0.00904601	0.525963	0.700303	12222	125	0.00859878	0.0109274	0.431363	0.573562	8376	136
s__Bacteroidales_bacterium|t__SGB1964													-0.00900963	0.0090458	0.319269	0.51193	12222	119	-0.00381022	0.0109277	0.727342	0.815395	8376	106
s__Bacilli_unclassified_SGB6540|t__SGB6540	-0.00399445	0.033113	0.90401	0.976729	914	70	0.0536633	0.034598	0.121269	0.350572	835	42	0.00658454	0.00904597	0.46669	0.647435	12222	1176	0.00384806	0.0109277	0.724745	0.813065	8376	259
s__Prevotellamassilia_timonensis|t__SGB1477_group													0.0065768	0.00904597	0.467214	0.647672	12222	175	0.00732824	0.0109275	0.50248	0.630433	8376	99
s__GGB9696_SGB15212|t__SGB15212	0.0200262	0.0331067	0.545396	0.838719	914	47							-0.00134524	0.00904615	0.881786	0.938593	12222	934	0.0173851	0.0109262	0.111616	0.215386	8376	104
s__Actinomyces_naeslundii|t__SGB15888													0.00021109	0.00904616	0.981384	0.989476	12222	274	-0.0161176	0.0109264	0.140223	0.255469	8376	149
s__GGB9074_SGB13995|t__SGB13995	0.0197898	0.0331068	0.550151	0.83898	914	57							-0.00877979	0.00904581	0.331771	0.526356	12222	941
s__GGB3523_SGB4703|t__SGB4703	0.000867673	0.0331133	0.979101	0.994775	914	79	-4.97788e-05	0.0346479	0.998854	0.998854	835	195	-0.00286672	0.00904613	0.751324	0.859594	12222	619	-0.0178784	0.0109261	0.101813	0.201948	8376	2017	0.0552602	0.0438703	0.208372	0.540515	520	79
s__GGB6572_SGB9284|t__SGB9284													0.00385008	0.0090461	0.670402	0.80561	12222	67	-0.0190472	0.0109258	0.0813154	0.167445	8376	60
s__Ruminococcus_torques|t__SGB4563_group	0.00595174	0.0331127	0.857395	0.969073	914	843	0.0569034	0.0345918	0.100348	0.319324	835	646	0.00212196	0.00904614	0.814546	0.900469	12222	10895	0.00743596	0.0109275	0.496219	0.624765	8376	5814	0.0264978	0.043922	0.546579	0.788752	520	372
s__Anaerofustis_stercorihominis|t__SGB49059							-0.0170946	0.0346429	0.621822	0.807026	835	58	-0.00848222	0.00904584	0.348421	0.540612	12222	266	-0.00319884	0.0109278	0.769739	0.847593	8376	880
s__Dorea_phocaeensis|t__SGB4572							-0.0188407	0.0346418	0.586675	0.790334	835	88	-0.00174062	0.00904615	0.84742	0.919848	12222	399	-0.0208313	0.0109254	0.0565971	0.127445	8376	1027	0.0702852	0.0438288	0.109405	0.392334	520	55
s__GGB9532_SGB14933|t__SGB14933	0.0582993	0.033057	0.0781344	0.397183	914	140	-0.0409021	0.034619	0.237743	0.512702	835	127	-0.0092192	0.00904578	0.308142	0.501003	12222	670	-0.0113985	0.0109271	0.296913	0.447228	8376	663
s__Clostridia_bacterium|t__SGB4449													-0.00156626	0.00904615	0.862544	0.927804	12222	175	-0.0141705	0.0109267	0.194714	0.326608	8376	80
s__Clostridia_bacterium|t__SGB4141	-0.0353576	0.0330926	0.285603	0.670067	914	82							-0.00287278	0.00904613	0.750816	0.859594	12222	890	-0.009091	0.0109274	0.405462	0.547969	8376	59
s__Clostridia_unclassified_SGB4373|t__SGB4373	-0.0178323	0.033108	0.590289	0.855921	914	44							0.00649296	0.00904597	0.47291	0.653383	12222	687	0.00954793	0.0109273	0.38227	0.52756	8376	117
s__Romboutsia_hominis|t__SGB77432													-0.00888274	0.00904581	0.326133	0.520563	12222	46	0.0233159	0.0109248	0.0328548	0.0841995	8376	42
s__GGB3004_SGB3995|t__SGB3995													-0.0157724	0.00904504	0.0812258	0.199519	12222	96	0.00443522	0.0109277	0.684849	0.781757	8376	253
s__GGB1672_SGB2289|t__SGB2289													-0.00559553	0.00904602	0.536216	0.705467	12222	88	-0.00804978	0.0109275	0.461352	0.597696	8376	57
s__Eisenbergiella_tayi|t__SGB4988	0.000378273	0.0331133	0.990888	0.997121	914	248	0.0116955	0.0346456	0.735768	0.870263	835	404	0.00787457	0.00904588	0.384037	0.574489	12222	1965	0.00308843	0.0109278	0.777473	0.853064	8376	3106	0.035106	0.0439104	0.424371	0.707284	520	134
s__Roseburia_inulinivorans|t__SGB4940	-0.00464976	0.033113	0.888358	0.974697	914	853	0.045893	0.0346114	0.18522	0.448571	835	697	0.0023266	0.00904614	0.797035	0.88884	12222	10876	0.0102196	0.0109272	0.349692	0.498232	8376	6498	0.00385029	0.0439372	0.930203	0.965514	520	410
s__Clostridium_sp_AM33_3|t__SGB4711	0.0164664	0.0331088	0.619068	0.864805	914	771	0.0296162	0.0346327	0.392715	0.64613	835	550	-0.00420253	0.00904608	0.642249	0.785256	12222	10340	0.0198585	0.0109257	0.0691612	0.148677	8376	4643	-0.00922136	0.0439356	0.833841	0.935924	520	253
s__GGB6649_SGB9391|t__SGB9391	-0.0285567	0.0330998	0.388504	0.739213	914	250	0.0526171	0.0346	0.128708	0.365813	835	158	-0.00857607	0.00904583	0.343113	0.538162	12222	3909	0.0137996	0.0109268	0.206656	0.340256	8376	1070	0.0548481	0.0438713	0.21179	0.545226	520	53
s__Marvinbryantia_SGB4691|t__SGB4691	-0.0229201	0.0331046	0.488891	0.817382	914	57	0.00558864	0.0346474	0.871896	0.946861	835	158	-0.0311425	0.00904177	0.000574485	0.00348876	12222	762	0.0214573	0.0109253	0.0495634	0.114744	8376	1157
s__GGB3189_SGB4212|t__SGB4212	0.0428977	0.0330828	0.195071	0.572358	914	118							0.00130288	0.00904616	0.885482	0.940101	12222	1348	0.0102171	0.0109272	0.349811	0.498232	8376	96
s__Ruminococcus_callidus|t__SGB4422	-0.0372168	0.0330904	0.261011	0.648083	914	293	-0.00949135	0.0346464	0.784192	0.901117	835	155	-0.00575422	0.00904601	0.524719	0.699541	12222	3397	-0.00235886	0.0109278	0.829103	0.881538	8376	1048	-0.0336009	0.0439127	0.444516	0.724428	520	74
s__Lachnospiraceae_bacterium|t__SGB53493													0.0115467	0.00904556	0.201801	0.376887	12222	107	-0.000882761	0.0109278	0.935618	0.963317	8376	69
s__Clostridia_bacterium|t__SGB4151													0.0158859	0.00904502	0.0790601	0.196472	12222	122	-0.00475203	0.0109277	0.663675	0.765402	8376	54
s__GGB3433_SGB4573|t__SGB4573_group	-0.00519115	0.0331129	0.87546	0.9698	914	125	0.011258	0.0346458	0.745302	0.873892	835	344	-0.0276974	0.00904269	0.00219634	0.0113148	12222	1985	0.00745154	0.0109275	0.495317	0.624635	8376	4283	0.0224703	0.0439264	0.609187	0.809562	520	242
s__Prevotella_disiens|t__SGB1559	-0.0374418	0.0330901	0.258137	0.645343	914	143	-0.000922103	0.0346479	0.978774	0.991065	835	72	-0.0105407	0.00904566	0.243927	0.430571	12222	342	0.0023656	0.0109278	0.828623	0.881538	8376	280
s__Raoultella_ornithinolytica|t__SGB10124													0.00959879	0.00904575	0.288648	0.480382	12222	133	0.00182181	0.0109278	0.8676	0.911271	8376	54
s__Cloacibacillus_porcorum|t__SGB15507													-0.00602447	0.009046	0.505436	0.682255	12222	352	-0.00700552	0.0109276	0.521483	0.646689	8376	208
s__Eubacterium_rectale|t__SGB4933_group	0.0330772	0.0330952	0.317839	0.697187	914	880	-0.00404463	0.0346477	0.907097	0.962179	835	758	-1.44687e-05	0.00904616	0.998724	0.998724	12222	11377	-0.0347505	0.0109212	0.00146832	0.00654678	8376	7177	0.0290494	0.0439189	0.508629	0.760636	520	474
s__Lachnospiraceae_bacterium|t__SGB4881													-0.0127713	0.00904542	0.158001	0.32233	12222	245	0.0024266	0.0109278	0.824274	0.881444	8376	43
s__Clostridia_bacterium|t__SGB15038													-0.000364466	0.00904616	0.967863	0.981094	12222	576	0.0155267	0.0109265	0.155351	0.275028	8376	89
s__GGB9615_SGB15051|t__SGB15051	0.0455792	0.0330789	0.168574	0.541212	914	411	0.0545008	0.0345965	0.11556	0.343749	835	165	0.000998978	0.00904616	0.912069	0.953057	12222	5642	0.00566148	0.0109276	0.604411	0.721512	8376	1053	-0.00116035	0.0439374	0.978941	0.99429	520	67
s__Clostridium_SGB4751|t__SGB4751	-0.0242047	0.0331036	0.464856	0.792073	914	99	0.0162339	0.0346434	0.639477	0.814407	835	55	-0.0181903	0.00904467	0.0443306	0.126246	12222	1352	0.0075962	0.0109275	0.486984	0.617109	8376	419
s__Candidatus_Schneewindia_gallinarum|t__SGB63326	0.0703666	0.0330312	0.0334136	0.256919	914	149	0.0336037	0.0346284	0.332124	0.603024	835	147	-0.00940782	0.00904576	0.298349	0.490585	12222	627	-0.00239084	0.0109278	0.826823	0.881538	8376	1200
s__Clostridia_bacterium|t__SGB14007	-0.00644848	0.0331126	0.845637	0.964785	914	44							-0.000819293	0.00904616	0.927837	0.963421	12222	719	-0.0144032	0.0109267	0.187484	0.317203	8376	104
s__Blautia_sp_MSK_21_1|t__SGB4829	0.0183376	0.0331077	0.5798	0.855921	914	576	-0.0161905	0.0346434	0.640373	0.814407	835	276	-0.00924326	0.00904578	0.306881	0.499797	12222	7739	-0.00681829	0.0109276	0.532675	0.657961	8376	2078	0.0434638	0.043896	0.32256	0.639635	520	85
s__Alloscardovia_omnicolens|t__SGB17300													0.0127249	0.00904543	0.159518	0.324342	12222	154	-0.00257249	0.0109278	0.813898	0.876634	8376	205
s__GGB5998_SGB8621|t__SGB8621													0.0117955	0.00904553	0.192252	0.366899	12222	498	-0.00172017	0.0109278	0.874924	0.917044	8376	98
s__Alistipes_provencensis|t__SGB2298	-0.025708	0.0331024	0.437584	0.773946	914	50	0.0160277	0.0346435	0.643739	0.816489	835	48	0.00172846	0.00904615	0.848473	0.920224	12222	570	0.0154859	0.0109265	0.15644	0.276202	8376	307
s__GGB9631_SGB15086|t__SGB15086													0.010387	0.00904567	0.250874	0.436945	12222	647	0.000296063	0.0109278	0.978387	0.98579	8376	110
s__Streptococcus_equinus|t__SGB8022													-0.0101037	0.0090457	0.264034	0.449831	12222	50	-0.00070506	0.0109278	0.948558	0.969623	8376	97
s__Fenollaria_timonensis|t__SGB6719													-0.00630274	0.00904598	0.485976	0.666128	12222	61	-0.0061179	0.0109276	0.575592	0.696137	8376	84
s__Sutterella_wadsworthensis|t__SGB9286	-0.0153527	0.0331094	0.642976	0.877758	914	263	-0.0264284	0.0346358	0.445657	0.694279	835	167	0.00855846	0.00904583	0.344105	0.538855	12222	3496	0.00736993	0.0109275	0.500052	0.628075	8376	1496	0.0226638	0.0439262	0.606109	0.808608	520	116
s__GGB3139_SGB4152|t__SGB4152													-0.0101724	0.00904569	0.2608	0.447615	12222	178	-0.000415319	0.0109278	0.969684	0.980967	8376	40
s__Lachnospiraceae_bacterium|t__SGB4744							0.0340383	0.0346279	0.325905	0.595862	835	147	-0.0013582	0.00904615	0.880655	0.938479	12222	391	-0.000514068	0.0109278	0.962481	0.976204	8376	1456	0.0856122	0.0437762	0.0510398	0.245992	520	77
s__Enterococcus_gallinarum|t__SGB7951													-0.00768374	0.0090459	0.395666	0.582593	12222	52	-0.00397031	0.0109277	0.716372	0.805983	8376	40
s__Intestinibacillus_massiliensis|t__SGB29304													-0.00384569	0.0090461	0.670756	0.80561	12222	74	-0.00952794	0.0109273	0.383268	0.528262	8376	144
s__Clostridia_bacterium|t__SGB14216													0.00335697	0.00904611	0.710573	0.832873	12222	642	0.0102013	0.0109273	0.350554	0.49834	8376	87
s__Bifidobacterium_adolescentis|t__SGB17244	0.00705527	0.0331125	0.83132	0.962858	914	695	-0.0554831	0.0345946	0.109135	0.334329	835	369	0.0118998	0.00904552	0.188351	0.362092	12222	7269	-0.0162834	0.0109264	0.136186	0.251251	8376	2883	-0.0189934	0.0439296	0.665659	0.849189	520	170
s__Clostridia_bacterium|t__SGB14081													-0.0126105	0.00904544	0.163304	0.327322	12222	492	0.00292801	0.0109278	0.78875	0.860205	8376	43
s__Clostridium_paraputrificum|t__SGB6187	0.00651922	0.0331126	0.843965	0.964348	914	61							0.024213	0.00904351	0.0074298	0.0305635	12222	616	-0.01366	0.0109268	0.211285	0.346969	8376	189
s__Clostridia_unclassified_SGB6369|t__SGB6369	0.0299105	0.0330985	0.366403	0.727532	914	114	0.0157038	0.0346437	0.650455	0.817732	835	68	-0.0044747	0.00904607	0.620852	0.769873	12222	1582	0.0174556	0.0109262	0.11017	0.213386	8376	392
s__Christensenella_sp_Marseille_P3954|t__SGB29301							-0.0309338	0.0346314	0.371991	0.626209	835	68	-0.00375254	0.0090461	0.678278	0.810046	12222	226	-0.00677031	0.0109276	0.535563	0.659965	8376	508
s__Clostridia_bacterium|t__SGB3940	0.0148717	0.0331096	0.653418	0.881878	914	260	0.062652	0.0345799	0.0703761	0.267494	835	69	-0.0115523	0.00904556	0.201583	0.376864	12222	3836	0.00767341	0.0109275	0.482567	0.613998	8376	590	0.0360791	0.0439089	0.411637	0.707284	520	46
s__GGB4609_SGB6383|t__SGB6383													0.013922	0.00904529	0.123795	0.269323	12222	684	-0.00413752	0.0109277	0.704975	0.797172	8376	58
s__Clostridia_unclassified_SGB3983|t__SGB3983	0.0108439	0.0331114	0.743367	0.922905	914	115							0.00360385	0.0090461	0.690352	0.820178	12222	1936	0.0087664	0.0109274	0.422437	0.566993	8376	211
s__Christensenellaceae_bacterium|t__SGB14128	-0.0024818	0.0331132	0.940272	0.983005	914	251	0.0438066	0.0346147	0.206028	0.477822	835	105	0.0101041	0.0090457	0.264013	0.449831	12222	3957	-0.00192926	0.0109278	0.85987	0.904365	8376	805	-0.0125918	0.043934	0.774527	0.918247	520	48
s__GGB9699_SGB15216|t__SGB15216	-0.00461372	0.033113	0.889218	0.974697	914	833	0.000433703	0.0346479	0.990016	0.993647	835	618	-0.0349656	0.00904063	0.000110481	0.000804057	12222	10899	0.0150087	0.0109266	0.169603	0.294386	8376	5502	0.0144201	0.0439329	0.742871	0.904163	520	359
s__GGB9347_SGB14313|t__SGB14313	0.0104828	0.0331115	0.751627	0.928122	914	360	0.0343805	0.0346275	0.321062	0.589691	835	114	0.000376653	0.00904616	0.966789	0.981094	12222	4579	0.00883875	0.0109274	0.418618	0.562832	8376	781	0.0348602	0.0439108	0.427624	0.71027	520	66
s__Bacilli_bacterium|t__SGB6606	0.00332019	0.0331131	0.920153	0.976729	914	45							0.00807043	0.00904587	0.372321	0.564795	12222	785	0.00294518	0.0109278	0.787541	0.860085	8376	98
s__GGB52930_SGB73859|t__SGB73859	-0.0896442	0.03298	0.00668954	0.0956395	914	78	0.0216395	0.0346398	0.53234	0.752503	835	51	-0.00106362	0.00904616	0.906405	0.947746	12222	681	0.0108153	0.0109272	0.322319	0.474534	8376	149
s__Peptococcaceae_bacterium|t__SGB4060													-0.00882862	0.00904581	0.329089	0.524369	12222	195	-0.00211343	0.0109278	0.846651	0.895881	8376	135	0.00333223	0.0439372	0.939575	0.970519	520	41
s__Clostridia_bacterium|t__SGB6308	-0.0170994	0.0331085	0.605654	0.862434	914	211	-0.0188135	0.0346418	0.587215	0.790334	835	90	-4.03256e-05	0.00904616	0.996443	0.996987	12222	2628	0.0190715	0.0109258	0.0809269	0.167306	8376	538	0.0115347	0.0439346	0.793007	0.921162	520	71
s__Lachnospiraceae_bacterium|t__SGB4963	0.015236	0.0331095	0.645503	0.877758	914	234	0.0126028	0.0346452	0.716124	0.859063	835	269	-0.00988352	0.00904572	0.274583	0.462854	12222	3581	0.022482	0.0109251	0.0396365	0.0975332	8376	2055	-0.000219925	0.0439375	0.996008	0.999069	520	102
s__GGB4750_SGB6579|t__SGB6579	-0.00353123	0.0331131	0.915097	0.976729	914	145	-0.0185849	0.034642	0.591766	0.793018	835	61	-0.00719535	0.00904593	0.426383	0.609973	12222	2332	-0.00279282	0.0109278	0.798289	0.865781	8376	365
s__Lachnospiraceae_bacterium|t__SGB4803	0.0159923	0.0331091	0.629199	0.870979	914	71	-0.0124677	0.0346453	0.719037	0.859091	835	76	-0.00220003	0.00904614	0.807854	0.89577	12222	790	0.00535884	0.0109277	0.623869	0.736031	8376	717	-0.115163	0.0436451	0.00857502	0.128185	520	49
s__Lactobacillus_crispatus|t__SGB7045													0.00687755	0.00904595	0.447096	0.628332	12222	71	-0.0198713	0.0109257	0.0689814	0.148677	8376	133
s__Akkermansia_sp_KLE1605|t__SGB9224	-0.0161131	0.033109	0.62661	0.870979	914	52	0.00564548	0.0346474	0.870605	0.94671	835	68	-0.00776349	0.00904589	0.39078	0.578674	12222	431	-0.00357085	0.0109278	0.74385	0.82915	8376	664	0.00544885	0.0439368	0.901351	0.959637	520	50
s__GGB4773_SGB6607|t__SGB6607													0.00237253	0.00904614	0.793117	0.885994	12222	754	-0.015908	0.0109264	0.145454	0.262342	8376	128
s__Rothia_mucilaginosa|t__SGB16986													0.00641163	0.00904598	0.478473	0.657621	12222	727	0.00472394	0.0109277	0.665541	0.76699	8376	612
s__Bacteroides_nordii|t__SGB1858	-0.0205402	0.0331063	0.535128	0.836122	914	308	0.0400203	0.0346202	0.248021	0.521503	835	304	-0.00685093	0.00904595	0.448856	0.629447	12222	3782	0.0189421	0.0109259	0.0830086	0.170483	8376	2479	0.0194735	0.0439291	0.657739	0.840925	520	156
s__GGB4713_SGB6526|t__SGB6526	0.0213866	0.0331057	0.518435	0.829315	914	99							0.00857239	0.00904583	0.34332	0.538162	12222	1546	-0.000167021	0.0109278	0.987806	0.990337	8376	60
s__Clostridia_unclassified_SGB13999|t__SGB13999													-0.00823436	0.00904586	0.362687	0.553845	12222	152	0.0209316	0.0109254	0.0554168	0.125329	8376	44
s__Roseburia_SGB4958|t__SGB4958													0.000666658	0.00904616	0.941254	0.969008	12222	643	0.0129362	0.0109269	0.236491	0.378047	8376	347
s__Prevotella_sp_P4_51|t__SGB1666													0.0150963	0.00904513	0.0951443	0.225445	12222	168	-0.00561203	0.0109276	0.607571	0.723629	8376	85
s__Lachnospira_sp_NSJ_43|t__SGB5087	0.0500236	0.0330719	0.130735	0.496186	914	655	-0.0146882	0.0346442	0.671694	0.828019	835	431	0.00216912	0.00904614	0.810502	0.897736	12222	8489	0.0100364	0.0109273	0.3584	0.502483	8376	3524	-0.0294842	0.0439184	0.502302	0.758659	520	269
s__GGB4569_SGB6312|t__SGB6312	0.0445571	0.0330804	0.178336	0.555027	914	82							-0.0056688	0.00904602	0.530892	0.702044	12222	861	-0.0138886	0.0109268	0.203741	0.337412	8376	113
s__Clostridia_bacterium|t__SGB14247	0.0291429	0.0330992	0.378837	0.728227	914	155	-0.0240479	0.0346379	0.487709	0.729343	835	41	0.0183667	0.00904464	0.0423096	0.122006	12222	2023	-0.00845668	0.0109274	0.439015	0.579081	8376	345
s__Evtepia_gabavorous|t__SGB15120	0.0141478	0.03311	0.669265	0.891557	914	459	0.0173659	0.0346427	0.616303	0.804427	835	559	-0.0239835	0.00904356	0.00801208	0.0324374	12222	5872	0.0290402	0.0109232	0.0078621	0.0268334	8376	5898	-0.00105341	0.0439375	0.980882	0.994529	520	322
s__Blautia_SGB4805|t__SGB4805	-0.0280799	0.0331003	0.396478	0.744923	914	816	-0.0201043	0.0346409	0.561827	0.77005	835	569	0.00708064	0.00904594	0.433793	0.616726	12222	9736	0.00846406	0.0109274	0.438615	0.579081	8376	4857	0.023212	0.0439256	0.597422	0.807459	520	158
s__GGB9580_SGB14998|t__SGB14998													-0.000808895	0.00904616	0.928751	0.963421	12222	56	-0.0124719	0.010927	0.253742	0.397617	8376	255
s__Clostridia_bacterium|t__SGB4343													-0.00171573	0.00904615	0.849576	0.920876	12222	450	0.0150382	0.0109266	0.168768	0.293468	8376	75
s__GGB1235_SGB1614|t__SGB1614													0.00349235	0.00904611	0.699458	0.82655	12222	160	0.00838925	0.0109274	0.442673	0.582353	8376	68
s__GGB4698_SGB6498|t__SGB6498													0.00395392	0.00904609	0.662057	0.799377	12222	156	0.00764935	0.0109275	0.483941	0.615241	8376	44
s__Parabacteroides_massiliensis|t__SGB1945													0.00572068	0.00904601	0.527139	0.70056	12222	137	0.00500919	0.0109277	0.646681	0.751341	8376	49
s__Bacteroidaceae_bacterium|t__SGB1475													-0.0129331	0.00904541	0.1528	0.314164	12222	89	0.0247668	0.0109245	0.0234101	0.0646151	8376	44
s__GGB4706_SGB6513|t__SGB6513													-0.00756729	0.0090459	0.402866	0.588261	12222	328	-0.00223509	0.0109278	0.837942	0.889071	8376	70
s__Lachnospiraceae_bacterium_NSJ_29|t__SGB25431	0.0096168	0.0331118	0.77155	0.938376	914	699	0.0578755	0.0345899	0.094665	0.309641	835	666	-0.0138696	0.00904529	0.125215	0.271447	12222	6167	0.0198304	0.0109257	0.0695555	0.14932	8376	6535	-0.0510121	0.0438803	0.245556	0.578987	520	169
s__GGB6128_SGB8774|t__SGB8774													-0.0133327	0.00904536	0.140513	0.295869	12222	155	0.0249764	0.0109244	0.0222622	0.0618833	8376	48
s__Clostridia_bacterium|t__SGB13990													0.000134217	0.00904616	0.988163	0.992492	12222	441	0.0128839	0.0109269	0.238394	0.379926	8376	48
s__Urmitella_timonensis|t__SGB15478	-0.0731374	0.0330246	0.0270318	0.24002	914	58							0.00333794	0.00904611	0.71214	0.833437	12222	343	0.0052424	0.0109277	0.631427	0.739105	8376	237
s__Clostridia_bacterium|t__SGB13977	-0.0137322	0.0331102	0.678427	0.893122	914	85							-0.00203019	0.00904614	0.822429	0.905363	12222	934	-0.0090611	0.0109274	0.407009	0.549585	8376	117
s__GGB4608_SGB6382|t__SGB6382													0.014438	0.00904522	0.11047	0.246487	12222	182	-0.00579334	0.0109276	0.596019	0.714766	8376	45
s__GGB9530_SGB14930|t__SGB14930													0.00115648	0.00904616	0.898276	0.944517	12222	61	0.011173	0.0109271	0.306573	0.458789	8376	130
s__Lentisphaeria_bacterium|t__SGB9193													-0.0120921	0.0090455	0.18131	0.351503	12222	255	0.0039962	0.0109277	0.714603	0.804571	8376	44
s__GGB4598_SGB6360|t__SGB6360													0.0095268	0.00904575	0.292279	0.484228	12222	683	-0.0010992	0.0109278	0.919881	0.949613	8376	100
s__GGB9524_SGB14924|t__SGB14924	-0.00192543	0.0331132	0.953644	0.988463	914	461	-0.0175447	0.0346426	0.612676	0.803525	835	295	-0.0218566	0.009044	0.0156767	0.0552476	12222	5826	0.0323664	0.0109221	0.00305131	0.0122131	8376	2496	0.0480337	0.0438868	0.274248	0.594374	520	143
s__Clostridia_bacterium|t__SGB14301							0.00174011	0.0346479	0.959957	0.980255	835	43	0.00173826	0.00904615	0.847624	0.919848	12222	367	0.0104471	0.0109272	0.33907	0.490568	8376	336
s__GGB9758_SGB15368|t__SGB15368	-0.0296919	0.0330987	0.369918	0.727532	914	681	0.0006966	0.0346479	0.983964	0.993647	835	321	-0.00420734	0.00904608	0.641867	0.785256	12222	8799	0.0225913	0.010925	0.0386852	0.0960989	8376	2073	0.0092485	0.0439356	0.833359	0.935924	520	174
s__Ruminococcaceae_bacterium|t__SGB53790													-0.0241558	0.00904352	0.00757132	0.0309951	12222	239	0.0350456	0.0109211	0.00133711	0.00599591	8376	79
s__Oxalobacter_formigenes|t__SGB9387	-0.0697218	0.0330327	0.0350708	0.266888	914	49	0.0290019	0.0346334	0.402609	0.654539	835	119	-0.00512324	0.00904604	0.571165	0.733822	12222	611	0.0239712	0.0109247	0.0282465	0.07518	8376	910	0.0541291	0.0438731	0.217849	0.546699	520	40
s__Lachnospiraceae_bacterium|t__SGB47769													-0.0016102	0.00904615	0.858727	0.92609	12222	43	0.0141381	0.0109267	0.195735	0.327218	8376	266
s__Akkermansia_sp_BIOML_A40|t__SGB9223													0.0179804	0.0090447	0.0468399	0.131152	12222	152	-0.00923595	0.0109274	0.398016	0.542119	8376	311
s__Candidatus_Neoanaerotignum_tabaqchaliae|t__SGB59528													-0.00372918	0.0090461	0.68017	0.811074	12222	165	-0.00699193	0.0109276	0.522291	0.647178	8376	159
s__GGB1215_SGB1581|t__SGB1581	-0.0343288	0.0330938	0.299863	0.683605	914	58							-0.00414904	0.00904608	0.64649	0.788375	12222	133	-0.00312	0.0109278	0.775259	0.851425	8376	144
s__GGB6565_SGB9274|t__SGB9274													0.00445492	0.00904607	0.622396	0.770714	12222	194	0.00577044	0.0109276	0.597472	0.71596	8376	84
s__Porphyromonas_bennonis|t__SGB1985													0.00197367	0.00904615	0.827294	0.908538	12222	66	0.00934766	0.0109273	0.392333	0.535778	8376	59
s__Lachnospira_eligens|t__SGB5082_group	0.0439695	0.0330813	0.184136	0.55892	914	842	0.0344079	0.0346274	0.320676	0.589691	835	710	-0.00599111	0.009046	0.507795	0.683509	12222	11251	0.0126729	0.0109269	0.246169	0.388753	8376	6341	-0.0220647	0.0439268	0.615665	0.812065	520	441
s__Clostridia_bacterium|t__SGB4368													-0.0133471	0.00904536	0.140083	0.295301	12222	191	0.00547352	0.0109277	0.616464	0.731993	8376	51
s__GGB3737_SGB5071|t__SGB5071													0.00663811	0.00904596	0.463072	0.645345	12222	248	0.00244828	0.0109278	0.82273	0.881444	8376	111
s__Clostridiaceae_bacterium_NSJ_31|t__SGB14839	-0.00190006	0.0331132	0.954254	0.988463	914	326	0.0253429	0.0346368	0.464573	0.714259	835	241	-0.0125445	0.00904545	0.165521	0.329246	12222	1653	0.0192214	0.0109258	0.0785684	0.164165	8376	780	0.0311227	0.0439162	0.47884	0.746069	520	55
s__Odoribacter_sp_AF15_53|t__SGB1781													0.000780658	0.00904616	0.931232	0.964635	12222	158	0.0109552	0.0109272	0.316097	0.468508	8376	122
s__GGB9710_SGB15239|t__SGB15239													-0.0105684	0.00904566	0.242693	0.428804	12222	308	0.0215598	0.0109253	0.0484839	0.112822	8376	72
s__GGB9239_SGB14181|t__SGB14181	0.000803682	0.0331133	0.980642	0.994775	914	132	0.0354916	0.0346261	0.305664	0.580453	835	60	-0.000485928	0.00904616	0.957162	0.979049	12222	1341	0.0101847	0.0109273	0.351338	0.498447	8376	558
s__Bacteroidales_bacterium|t__SGB2085													0.00570915	0.00904602	0.527971	0.701158	12222	172	0.00369999	0.0109277	0.734929	0.821546	8376	60
s__Bacilli_bacterium|t__SGB6533	-0.00830863	0.0331122	0.80193	0.944357	914	51	0.0264348	0.0346358	0.445548	0.694279	835	50	-0.00357417	0.0090461	0.692772	0.821585	12222	789	-0.00948903	0.0109273	0.385213	0.529288	8376	361
s__Lachnospiraceae_bacterium|t__SGB5054	0.0151565	0.0331095	0.647227	0.877758	914	42							0.00849594	0.00904584	0.347641	0.540414	12222	425	-0.00160065	0.0109278	0.88355	0.921444	8376	164
s__Lachnospiraceae_bacterium|t__SGB4863													-0.0125879	0.00904545	0.16406	0.328426	12222	50	0.00504511	0.0109277	0.644322	0.749155	8376	89
s__Clostridia_bacterium|t__SGB14005	-0.0463184	0.0330778	0.161768	0.538789	914	85							-0.00966948	0.00904574	0.285111	0.477093	12222	1330	0.00952421	0.0109273	0.383454	0.528262	8376	81
s__Rikenellaceae_unclassified_SGB2230|t__SGB2230	-0.0296583	0.0330987	0.370459	0.727532	914	47							0.0232079	0.00904373	0.0102941	0.0394964	12222	729	-0.00493071	0.0109277	0.651848	0.754543	8376	106
s__GGB9603_SGB15035|t__SGB15035	-0.0279217	0.0331004	0.399145	0.746811	914	68							-0.00191571	0.00904615	0.832289	0.912384	12222	1244	-0.00636856	0.0109276	0.560046	0.681838	8376	177
s__Clostridia_bacterium|t__SGB3961	0.0218201	0.0331054	0.509992	0.824211	914	51	-0.0137598	0.0346447	0.691344	0.838395	835	122	-0.00479383	0.00904606	0.596166	0.751462	12222	719	-0.00798001	0.0109275	0.465246	0.599085	8376	1919	0.016693	0.0439314	0.704117	0.88048	520	58
s__Parasutterella_sp_NM82_D38|t__SGB9265													-0.00776093	0.00904589	0.390936	0.578674	12222	153	-0.000280639	0.0109278	0.979512	0.98579	8376	55
s__Lactiplantibacillus_plantarum|t__SGB7202													0.00769255	0.0090459	0.395124	0.582522	12222	463	-0.0185611	0.0109259	0.0893913	0.181992	8376	892
s__Prevotella_copri_clade_D|t__SGB1636_group													-0.00432659	0.00904608	0.632457	0.77734	12222	236	0.0156036	0.0109265	0.153315	0.272039	8376	107
s__Clostridia_bacterium|t__SGB13982	0.0222971	0.0331051	0.500784	0.821178	914	662	0.0185353	0.034642	0.592757	0.793018	835	483	-0.0247662	0.00904339	0.00617911	0.0263546	12222	6849	0.0295267	0.0109231	0.0068823	0.0239908	8376	3550	-0.0230096	0.0439258	0.600621	0.807945	520	213
s__Eubacteriaceae_bacterium|t__SGB3958	0.0363732	0.0330914	0.271982	0.648083	914	626	-0.00529992	0.0346475	0.878461	0.947722	835	299	-0.0143508	0.00904523	0.112639	0.249793	12222	8108	-0.00780724	0.0109275	0.474964	0.605308	8376	3205	0.110567	0.0436681	0.0116359	0.135889	520	114
s__Prevotella_corporis|t__SGB1504	0.0217351	0.0331055	0.511641	0.824211	914	96	0.0153012	0.0346439	0.658841	0.822329	835	55	0.0039656	0.00904609	0.66112	0.799377	12222	260	0.00271578	0.0109278	0.803738	0.868681	8376	272
s__Bacilli_unclassified_SGB6493|t__SGB6493	0.0120537	0.0331109	0.715913	0.909806	914	68							0.001759	0.00904615	0.845829	0.919532	12222	848	0.00803385	0.0109275	0.46224	0.598008	8376	46
s__Clostridia_bacterium|t__SGB6320	0.0170149	0.0331085	0.607438	0.862434	914	83	-0.0290237	0.0346334	0.402256	0.654539	835	62	-0.00771144	0.00904589	0.393965	0.581955	12222	743	0.023267	0.0109249	0.0332228	0.0848184	8376	674
s__Lachnoclostridium_phocaeense|t__SGB4622													-0.00458792	0.00904607	0.612043	0.762559	12222	109	0.015549	0.0109265	0.154758	0.274287	8376	364
s__Bacilli_bacterium|t__SGB6499													-0.00228214	0.00904614	0.800831	0.890675	12222	364	-0.00784294	0.0109275	0.472946	0.604213	8376	198
s__Clostridia_bacterium|t__SGB14151	0.0132059	0.0331104	0.690101	0.894394	914	68	-0.0191693	0.0346416	0.580165	0.786759	835	68	-0.0118203	0.00904553	0.191319	0.365881	12222	994	0.0244483	0.0109246	0.0252523	0.0686107	8376	613	0.0158003	0.043932	0.719253	0.886521	520	63
s__Gardnerella_vaginalis|t__SGB17302													-0.0156139	0.00904506	0.08433	0.205394	12222	50	0.00823312	0.0109274	0.45121	0.589092	8376	64
s__Clostridium_celatum|t__SGB6180	-0.029601	0.0330988	0.371385	0.727532	914	45							-0.00610076	0.00904599	0.50006	0.677446	12222	643	0.000644815	0.0109278	0.952948	0.972206	8376	175
s__Flavobacteriales_bacterium|t__SGB2275	-0.0276822	0.0331006	0.403203	0.749859	914	58	0.0621639	0.0345809	0.072597	0.269693	835	60	-0.016947	0.00904486	0.0610007	0.160972	12222	628	0.014288	0.0109267	0.191037	0.321852	8376	436	0.0281876	0.04392	0.521291	0.768607	520	52
s__Duodenibacillus_massiliensis|t__SGB9273	0.00315324	0.0331131	0.924156	0.977902	914	65							-0.00482435	0.00904606	0.593829	0.751462	12222	812	0.0169564	0.0109262	0.120725	0.229012	8376	236
s__Ligilactobacillus_salivarius|t__SGB7082													-0.000189827	0.00904616	0.983259	0.990435	12222	158	-0.0106218	0.0109272	0.331054	0.482851	8376	192
s__Clostridia_bacterium|t__SGB13997													-0.00787645	0.00904588	0.383923	0.574489	12222	510	0.000659857	0.0109278	0.951852	0.971809	8376	90
s__Clostridia_bacterium|t__SGB14955													0.00209865	0.00904614	0.816547	0.901148	12222	99	0.00775188	0.0109275	0.478101	0.60881	8376	62
s__Klebsiella_pneumoniae|t__SGB10115							0.0461293	0.0346111	0.182965	0.447067	835	76	7.98833e-05	0.00904616	0.992954	0.995669	12222	718	0.00458645	0.0109277	0.674709	0.773002	8376	433	0.0346044	0.0439112	0.431025	0.713884	520	46
s__Lachnospiraceae_bacterium|t__SGB4747							-0.0159458	0.0346435	0.645434	0.816489	835	116	-0.0131128	0.00904538	0.147178	0.304999	12222	505	0.00909977	0.0109274	0.405009	0.54783	8376	1137	0.00382084	0.0439372	0.930736	0.965514	520	85
s__GGB3643_SGB4948|t__SGB4948													-0.00706467	0.00904594	0.434831	0.617245	12222	979	-0.000343292	0.0109278	0.97494	0.983989	8376	182
s__Lachnoclostridium_edouardi|t__SGB29433	0.0166179	0.0331087	0.615846	0.863786	914	83	-0.00302211	0.0346478	0.930515	0.972663	835	180	0.00751961	0.00904591	0.405836	0.591507	12222	552	0.00203728	0.0109278	0.852112	0.899228	8376	1567	-0.0437839	0.0438953	0.319007	0.636921	520	52
s__Lachnospiraceae_bacterium|t__SGB4906	0.0116094	0.0331111	0.725954	0.920012	914	224	0.0339326	0.034628	0.327411	0.596018	835	138	-0.0106791	0.00904565	0.237795	0.424595	12222	3323	0.00849094	0.0109274	0.437163	0.578326	8376	684	-0.110575	0.043668	0.0116301	0.135889	520	61
s__Klebsiella_oxytoca|t__SGB10118													0.00849403	0.00904584	0.34775	0.540414	12222	66	-0.0184705	0.010926	0.0909668	0.184003	8376	50
s__Lachnospiraceae_unclassified_SGB66069|t__SGB66069							0.00352396	0.0346477	0.919013	0.969806	835	66	0.00303951	0.00904612	0.736875	0.850466	12222	128	0.00608579	0.0109276	0.577598	0.697123	8376	677
s__Bacteroides_caccae|t__SGB1877	-0.0353658	0.0330926	0.285492	0.670067	914	701	-0.036142	0.0346253	0.29688	0.574344	835	544	0.0116068	0.00904555	0.199466	0.374049	12222	8941	0.00325396	0.0109278	0.765886	0.845283	8376	5165	-0.0185621	0.0439299	0.672807	0.854568	520	325
s__GGB6648_SGB9389|t__SGB9389													0.0150666	0.00904514	0.0957962	0.225615	12222	126	-0.00826219	0.0109274	0.449614	0.587841	8376	48
s__Dysosmobacter_sp_NSJ_60|t__SGB15124	0.0303684	0.033098	0.359109	0.727532	914	843	0.0331458	0.0346289	0.338758	0.60725	835	766	-0.0138737	0.00904529	0.125103	0.271447	12222	8532	0.00304098	0.0109278	0.780804	0.855114	8376	7163	-0.0128612	0.0439338	0.769837	0.918247	520	406
s__Prevotella_buccalis|t__SGB1517	-0.018843	0.0331074	0.569396	0.852696	914	97							0.00122393	0.00904616	0.892378	0.943073	12222	221	0.0108856	0.0109272	0.319182	0.471245	8376	142
s__Subdoligranulum_SGB15305|t__SGB15305													-0.00509026	0.00904605	0.573646	0.735197	12222	176	0.0151901	0.0109266	0.164506	0.287656	8376	222
s__Clostridiales_unclassified_SGB15145|t__SGB15145	0.016599	0.0331087	0.616248	0.863786	914	746	0.0366693	0.0346246	0.289883	0.569713	835	457	-0.0109836	0.00904562	0.224679	0.405174	12222	9536	0.0113575	0.0109271	0.298654	0.448985	8376	3639	0.0466139	0.0438897	0.288699	0.601113	520	196
s__GGB9561_SGB14972|t__SGB14972	-0.072387	0.0330264	0.0286468	0.2414	914	193	0.0696334	0.0345638	0.0442641	0.197006	835	137	-0.0145448	0.00904521	0.10786	0.243015	12222	3033	0.0178427	0.0109261	0.102499	0.202412	8376	1099	0.0404948	0.0439014	0.356748	0.660267	520	55
s__Isoptericola_variabilis|t__SGB17153_group	-0.00314037	0.0331131	0.924465	0.977902	914	79	0.0360075	0.0346255	0.298682	0.574344	835	40	0.00491267	0.00904605	0.587089	0.747205	12222	2997	0.000319769	0.0109278	0.976656	0.984837	8376	2831
s__GGB9209_SGB14148|t__SGB14148	-0.0111703	0.0331112	0.735926	0.921153	914	65	0.0407686	0.0346191	0.23928	0.512715	835	56	-0.00237642	0.00904614	0.792787	0.885994	12222	611	0.0113306	0.0109271	0.299801	0.450277	8376	324
s__Faecalibacterium_prausnitzii|t__SGB15316_group	0.036917	0.0330907	0.264875	0.648083	914	895	-0.0731686	0.0345551	0.0345177	0.172799	835	759	0.0146347	0.00904519	0.105699	0.240139	12222	11893	0.00629551	0.0109276	0.564556	0.685438	8376	7056	-0.0178755	0.0439305	0.684245	0.865326	520	461
s__Ruminococcus_champanellensis|t__SGB4418	-0.058888	0.0330558	0.0751682	0.390789	914	50							0.0106281	0.00904565	0.240042	0.425349	12222	696	-0.00531211	0.0109277	0.626898	0.737368	8376	47
s__Ruminococcaceae_unclassified_SGB14835|t__SGB14835	0.0194943	0.033107	0.556124	0.845272	914	155							-0.0100483	0.00904571	0.266662	0.452832	12222	1689	0.00241471	0.0109278	0.825121	0.881444	8376	154
s__Clostridia_bacterium|t__SGB4307													0.00780005	0.00904589	0.388553	0.578414	12222	47	-0.00177702	0.0109278	0.870826	0.913433	8376	52
s__Latilactobacillus_curvatus|t__SGB7249													0.005239	0.00904604	0.5625	0.726087	12222	54	0.00195426	0.0109278	0.858072	0.904298	8376	161
s__GGB1548_SGB2132|t__SGB2132													0.000703547	0.00904616	0.93801	0.968643	12222	136	0.00854168	0.0109274	0.434428	0.57617	8376	53
s__Clostridia_bacterium|t__SGB14957													-0.0032136	0.00904612	0.722411	0.839608	12222	351	0.0132256	0.0109269	0.22617	0.36512	8376	227
s__GGB33516_SGB54347|t__SGB54347	-0.00368344	0.0331131	0.911452	0.976729	914	282	0.0442155	0.0346141	0.201822	0.469394	835	195	-0.00613143	0.00904599	0.497907	0.676417	12222	1309	0.0158325	0.0109265	0.147372	0.264493	8376	610	-0.0267071	0.0439218	0.543414	0.786878	520	62
s__Clostridium_ventriculi|t__SGB6190													-0.0101159	0.0090457	0.263455	0.449831	12222	71	0.0049594	0.0109277	0.649957	0.753492	8376	65
s__Clostridiaceae_bacterium_OM08_6BH|t__SGB4768	0.0111881	0.0331112	0.735521	0.921153	914	815	0.022926	0.0346388	0.508245	0.741419	835	610	-0.0277651	0.00904268	0.00214204	0.0111289	12222	10772	0.0167048	0.0109263	0.126336	0.237139	8376	5277	0.0371769	0.0439071	0.397543	0.702327	520	315
s__Clostridia_bacterium|t__SGB19227	0.0273791	0.0331009	0.408373	0.754872	914	79	0.00643913	0.0346472	0.852609	0.935818	835	97	-0.0135697	0.00904533	0.133591	0.283244	12222	482	0.0171884	0.0109262	0.115726	0.22106	8376	410
s__Faecalibacterium_prausnitzii|t__SGB15323	0.0101657	0.0331116	0.758902	0.932187	914	231	0.0304708	0.0346319	0.379195	0.631028	835	85	-0.0192971	0.00904448	0.0328976	0.100288	12222	3346	0.005359	0.0109277	0.623859	0.736031	8376	531
s__Alistipes_onderdonkii|t__SGB2303	0.0124945	0.0331107	0.705998	0.904745	914	803	0.0375441	0.0346235	0.278522	0.560457	835	660	-0.0242119	0.00904351	0.00743257	0.0305635	12222	10194	0.00795526	0.0109275	0.46663	0.59957	8376	6117	-0.0326188	0.0439141	0.457947	0.731461	520	408
s__Klebsiella_michiganensis|t__SGB10119													0.0057601	0.00904601	0.524296	0.699541	12222	201	-0.0151288	0.0109266	0.166214	0.28965	8376	102
s__Clostridia_unclassified_SGB13972|t__SGB13972	0.0081164	0.0331122	0.80642	0.947207	914	91	0.0285495	0.0346338	0.409991	0.660663	835	52	-0.0033664	0.00904611	0.709796	0.832873	12222	1507	0.0112428	0.0109271	0.303563	0.45549	8376	299
s__GGB58071_SGB79702|t__SGB79702													-0.0105965	0.00904565	0.241442	0.427019	12222	84	0.00543104	0.0109277	0.619203	0.73413	8376	327
s__Clostridia_bacterium|t__SGB5180	-0.00598363	0.0331127	0.856639	0.969073	914	561	-0.0157291	0.0346437	0.649929	0.817732	835	208	-0.0024409	0.00904614	0.787298	0.882043	12222	6319	-0.00749453	0.0109275	0.492833	0.622505	8376	1137	0.0497572	0.0438831	0.257378	0.57935	520	41
s__Clostridia_bacterium|t__SGB14212													0.00794081	0.00904588	0.380049	0.571064	12222	433	-0.00243027	0.0109278	0.824013	0.881444	8376	57
s__Bacilli_bacterium|t__SGB6541													0.011694	0.00904554	0.196106	0.370765	12222	165	-0.00644285	0.0109276	0.555478	0.678099	8376	75
s__Culturomica_massiliensis|t__SGB1791													-0.000369394	0.00904616	0.967429	0.981094	12222	107	0.00946301	0.0109273	0.386518	0.530149	8376	84
s__Clostridium_sp_AM22_11AC|t__SGB4749	0.00901274	0.033112	0.785538	0.942073	914	839	0.0434536	0.0346152	0.20971	0.483628	835	654	6.82523e-05	0.00904616	0.99398	0.996047	12222	10920	0.00820819	0.0109275	0.452582	0.590242	8376	5881	-0.0663372	0.0438407	0.130854	0.428582	520	305
s__Romboutsia_timonensis|t__SGB6148	-0.0174557	0.0331083	0.598162	0.858833	914	841	0.0372932	0.0346238	0.281749	0.5623	835	654	-0.0156804	0.00904505	0.0830169	0.202985	12222	10326	0.00490324	0.0109277	0.653661	0.756082	8376	5804	0.0357394	0.0439094	0.416056	0.707284	520	171
s__Bilophila_wadsworthia|t__SGB15452	0.0480404	0.0330751	0.146716	0.518321	914	830	0.00589466	0.0346473	0.864947	0.94431	835	688	-0.00573393	0.00904601	0.526182	0.700303	12222	10400	0.010739	0.0109272	0.325745	0.478409	8376	6361	0.0247936	0.043924	0.572681	0.797645	520	370
s__Clostridia_bacterium|t__SGB4402	0.0133895	0.0331103	0.68602	0.893122	914	90							-0.0157808	0.00904504	0.0810634	0.199519	12222	697	0.00803173	0.0109275	0.462358	0.598008	8376	92
s__Varibaculum_SGB15480|t__SGB15480													0.00433461	0.00904608	0.631826	0.77734	12222	86	0.0023677	0.0109278	0.828472	0.881538	8376	244
s__GGB1379_SGB1880|t__SGB1880													0.000347872	0.00904616	0.969325	0.981094	12222	50	0.00800159	0.0109275	0.464039	0.598826	8376	59
s__Desulfovibrionaceae_bacterium|t__SGB15447													-0.00287153	0.00904613	0.750921	0.859594	12222	448	0.0122657	0.010927	0.261675	0.406271	8376	147
s__Candidatus_Gastranaerophilales_bacterium|t__SGB8653													0.00493786	0.00904605	0.585173	0.745283	12222	250	0.00127656	0.0109278	0.907008	0.93812	8376	68
s__Prevotella_stercorea|t__SGB1679													-0.0121027	0.0090455	0.180926	0.351131	12222	187	0.0071862	0.0109275	0.510798	0.636006	8376	166
s__GGB4768_SGB6601|t__SGB6601	0.0486729	0.0330741	0.141465	0.50761	914	148	-0.0254129	0.0346368	0.46334	0.713699	835	55	-0.00444987	0.00904607	0.62279	0.770714	12222	2272	0.0104141	0.0109272	0.340597	0.492183	8376	315
s__GGB1551_SGB2136|t__SGB2136													0.00610689	0.00904599	0.499629	0.677446	12222	100	-0.000835322	0.0109278	0.939071	0.964968	8376	69
s__Megasphaera_sp_BL7|t__SGB5858													-0.00952062	0.00904575	0.292593	0.48431	12222	140	0.00546139	0.0109277	0.617245	0.732365	8376	80
s__GGB3583_SGB4799|t__SGB4799							-0.00343497	0.0346477	0.921051	0.97071	835	52	-0.00274526	0.00904613	0.761534	0.86641	12222	99	-0.00404997	0.0109277	0.710934	0.802172	8376	358
s__Eubacteriaceae_bacterium_CHKCI004|t__SGB4682													-0.00732539	0.00904592	0.418071	0.601366	12222	53	0.00264746	0.0109278	0.808578	0.872105	8376	250
s__Coprobacillus_cateniformis|t__SGB6771	-0.00883692	0.033112	0.789622	0.943462	914	108	-0.0453713	0.0346123	0.190272	0.458103	835	52	0.00693149	0.00904595	0.44354	0.624799	12222	797	-0.0136159	0.0109268	0.212763	0.347249	8376	687	0.0394652	0.0439032	0.369116	0.675711	520	43
s__Gardnerella_vaginalis|t__SGB17307													0.00835927	0.00904585	0.355453	0.546876	12222	62	-0.00419237	0.0109277	0.701251	0.796377	8376	105
s__Enterococcus_durans|t__SGB7966													0.0018245	0.00904615	0.840164	0.916206	12222	188	0.00522233	0.0109277	0.632734	0.740081	8376	41
s__GGB9237_SGB14179|t__SGB14179	-0.0191263	0.0331073	0.563604	0.850986	914	449	0.0652097	0.0345742	0.0596318	0.239989	835	345	-0.0436882	0.00903753	1.35383e-06	1.47793e-05	12222	5238	0.0202338	0.0109256	0.0640661	0.140229	8376	2576	0.0159515	0.0439319	0.716682	0.886521	520	147
s__Ruminococcaceae_bacterium|t__SGB14834	0.0352137	0.0330928	0.287569	0.670839	914	182	-0.00592102	0.0346473	0.864349	0.94431	835	50	0.00971906	0.00904574	0.282649	0.473405	12222	2339	-0.00894229	0.0109274	0.413188	0.556488	8376	212
s__Lactococcus_lactis|t__SGB7984	-0.0469276	0.0330768	0.156315	0.533688	914	44	0.0575228	0.0345906	0.0966962	0.312549	835	49	0.022093	0.00904395	0.0145858	0.0521451	12222	894	-0.0172904	0.0109262	0.11358	0.21837	8376	1316
s__Klebsiella_grimontii|t__SGB10120													0.00859842	0.00904583	0.341857	0.536786	12222	109	-0.00480746	0.0109277	0.659997	0.762847	8376	45
s__Bacteroides_stercorirosoris|t__SGB1848													0.000352194	0.00904616	0.968944	0.981094	12222	327	-0.00813366	0.0109275	0.456696	0.594123	8376	175
s__GGB9635_SGB15102|t__SGB15102													-0.00174976	0.00904615	0.846628	0.919848	12222	174	-0.00506238	0.0109277	0.643188	0.748394	8376	50
s__Clostridia_bacterium|t__SGB3951	-0.00503291	0.0331129	0.879226	0.971609	914	55							-0.00545536	0.00904603	0.546475	0.714352	12222	371	0.000734397	0.0109278	0.946421	0.968071	8376	143
s__Enterococcus_casseliflavus|t__SGB7952													-0.000819968	0.00904616	0.927778	0.963421	12222	97	-0.00624827	0.0109276	0.567481	0.688456	8376	118
s__Gordonibacter_pamelaeae|t__SGB14807	0.00930271	0.0331119	0.778814	0.942073	914	398	0.0452547	0.0346124	0.191414	0.459505	835	413	-0.019013	0.00904453	0.0355599	0.106564	12222	5239	0.00764254	0.0109275	0.48433	0.615241	8376	4599	-0.0517393	0.0438786	0.238882	0.572869	520	172
s__GGB9636_SGB15108|t__SGB15108													0.0025129	0.00904613	0.781181	0.879261	12222	622	0.00372961	0.0109277	0.732889	0.81985	8376	44
s__Slackia_piriformis|t__SGB14779	0.00620301	0.0331127	0.851443	0.968993	914	54	0.0423487	0.0346169	0.221542	0.496858	835	64	0.000152599	0.00904616	0.986541	0.991407	12222	689	0.00285939	0.0109278	0.793588	0.863397	8376	585
s__Ruminococcaceae_unclassified_SGB4425|t__SGB4425_group	-0.0181382	0.0331079	0.583929	0.855921	914	293	-0.000559621	0.0346479	0.987117	0.993647	835	132	-5.71378e-05	0.00904616	0.994961	0.996047	12222	3118	-0.00531733	0.0109277	0.626559	0.737368	8376	749	-0.0108856	0.0439349	0.804413	0.926824	520	66
s__Lachnospiraceae_bacterium|t__SGB4771	0.0147765	0.0331097	0.655495	0.882026	914	469	-0.0243318	0.0346377	0.482585	0.724319	835	252	-0.0109376	0.00904562	0.226625	0.40748	12222	6563	0.00534805	0.0109277	0.624568	0.736031	8376	1848	0.0540467	0.0438733	0.218552	0.546699	520	109
s__Clostridia_bacterium|t__SGB14136	-0.020102	0.0331066	0.543877	0.837924	914	46							-0.0132666	0.00904537	0.142492	0.299346	12222	879	0.012712	0.0109269	0.244716	0.387241	8376	170
s__Acholeplasmatales_unclassified_SGB6584|t__SGB6584	0.00422559	0.033113	0.898485	0.976729	914	109							0.00480072	0.00904606	0.595638	0.751462	12222	2088	3.92472e-05	0.0109278	0.997134	0.997134	8376	180
s__GGB9634_SGB15097|t__SGB15097	0.00712942	0.0331125	0.829574	0.962858	914	157	0.0505975	0.0346036	0.144062	0.39294	835	51	-0.0193841	0.00904446	0.0321163	0.0989939	12222	2105	0.0111715	0.0109271	0.306641	0.458789	8376	286
s__GGB9591_SGB15013|t__SGB15013													-0.0031451	0.00904612	0.728091	0.844604	12222	491	0.0115276	0.0109271	0.291475	0.442014	8376	50
s__Lachnospiraceae_bacterium|t__SGB4755	-0.0231313	0.0331044	0.484894	0.814088	914	66	0.0178906	0.0346424	0.605687	0.800755	835	63	-0.00644214	0.00904598	0.476382	0.655919	12222	560	0.00241572	0.0109278	0.82505	0.881444	8376	489
s__Eubacterium_sp_ER2|t__SGB4624													-0.00946093	0.00904576	0.295629	0.488014	12222	75	0.00609784	0.0109276	0.576845	0.697114	8376	59
s__Clostridia_bacterium|t__SGB15383	-0.00308967	0.0331132	0.925681	0.978057	914	342	-0.0516663	0.0346017	0.13577	0.377555	835	148	0.0180848	0.00904468	0.0455763	0.128652	12222	5080	-0.00275203	0.0109278	0.801173	0.867704	8376	995	-0.0131936	0.0439337	0.764063	0.917203	520	56
s__GGB4671_SGB6460|t__SGB6460													0.00918963	0.00904578	0.309696	0.501751	12222	474	-0.00603655	0.0109276	0.580681	0.699588	8376	46
s__Parabacteroides_acidifaciens|t__SGB1943													-0.011138	0.0090456	0.218229	0.394716	12222	44	0.00760282	0.0109275	0.486604	0.617109	8376	60
s__Saccharomyces_cerevisiae|t__EUK4932													-0.000865104	0.00904616	0.923814	0.96211	12222	81	-0.00550864	0.0109277	0.614204	0.729862	8376	163
s__GGB9537_SGB14940|t__SGB14940	-0.0487186	0.033074	0.141091	0.50761	914	298	0.00212568	0.0346479	0.951094	0.976523	835	227	-0.0112631	0.00904559	0.2131	0.389269	12222	2312	0.0167729	0.0109263	0.124797	0.23531	8376	1158	-0.00682043	0.0439365	0.876697	0.948355	520	93
s__Parabacteroides_faecis|t__SGB1940													-0.00797096	0.00904588	0.378243	0.570945	12222	124	0.00499025	0.0109277	0.647926	0.752229	8376	209
s__Eubacterium_limosum|t__SGB4079													0.00362803	0.0090461	0.688383	0.819235	12222	46	-0.0115017	0.0109271	0.29256	0.443063	8376	235
s__Lachnospiraceae_bacterium|t__SGB5061													0.00598411	0.009046	0.508292	0.683509	12222	518	-0.00212553	0.0109278	0.845783	0.895881	8376	104
s__Lachnospiraceae_bacterium|t__SGB4888													-0.00362476	0.0090461	0.68865	0.819235	12222	257	-0.00127947	0.0109278	0.906797	0.93812	8376	50
s__GGB4249_SGB5749|t__SGB5749													0.00245214	0.00904614	0.786342	0.88151	12222	104	-0.0101066	0.0109273	0.355045	0.500581	8376	66
s__Oscillibacter_sp_NSJ_62|t__SGB79833	-0.0134807	0.0331103	0.683997	0.893122	914	266	0.0239546	0.034638	0.489401	0.730542	835	185	-0.0167011	0.0090449	0.064848	0.16841	12222	2231	0.0130445	0.0109269	0.232589	0.372571	8376	831	-0.0118433	0.0439344	0.7876	0.920266	520	63
s__Clostridia_bacterium|t__SGB6289	-0.0361978	0.0330916	0.274303	0.651915	914	54							-0.00518454	0.00904604	0.566568	0.729696	12222	895	0.0229386	0.0109249	0.0357888	0.0899658	8376	104
s__Pseudomonas_aeruginosa|t__SGB12320													-0.000544078	0.00904616	0.952041	0.975989	12222	70	0.00711436	0.0109275	0.515033	0.639704	8376	59
s__Clostridia_bacterium|t__SGB4314													-0.00876825	0.00904582	0.332407	0.526454	12222	63	0.00621866	0.0109276	0.569319	0.689912	8376	68
s__Alphaproteobacteria_bacterium|t__SGB9343													-0.00395364	0.00904609	0.662079	0.799377	12222	273	0.0114315	0.0109271	0.295519	0.445684	8376	96
s__Enterococcus_faecalis|t__SGB7962	-0.0224155	0.033105	0.498512	0.819238	914	53							-0.00122715	0.00904616	0.892097	0.943073	12222	827	-0.00221355	0.0109278	0.839483	0.890102	8376	279
s__GGB9815_SGB15449|t__SGB15449													-0.00627074	0.00904598	0.488193	0.668595	12222	148	0.00299026	0.0109278	0.784369	0.858418	8376	46
s__Christensenellaceae_bacterium|t__SGB3813	-0.0285515	0.0330998	0.388592	0.739213	914	334	0.0165988	0.0346432	0.631968	0.810697	835	282	-0.00481055	0.00904606	0.594885	0.751462	12222	2354	0.00941417	0.0109273	0.388974	0.532584	8376	2643	-0.0777262	0.0438046	0.0765866	0.301689	520	113
s__Cloacibacillus_evryensis|t__SGB15506	-0.0328886	0.0330954	0.320608	0.698467	914	87	0.0721805	0.0345576	0.0370376	0.179157	835	128	-0.00658866	0.00904597	0.466412	0.647435	12222	722	-0.000605938	0.0109278	0.955782	0.974444	8376	694	-0.0489099	0.0438849	0.26558	0.584276	520	60
s__Butyricimonas_SGB1783|t__SGB1783													-0.00336812	0.00904611	0.709655	0.832873	12222	224	0.0109782	0.0109272	0.315085	0.467844	8376	327
s__Pseudoruminococcus_massiliensis|t__SGB4280	0.0124109	0.0331108	0.707873	0.90588	914	181	0.00736795	0.034647	0.831646	0.923926	835	154	0.000175665	0.00904616	0.984507	0.990448	12222	2005	0.00680769	0.0109276	0.533313	0.658175	8376	1090	-0.038566	0.0439048	0.380133	0.680528	520	80
s__Dialister_succinatiphilus|t__SGB5818													0.0136551	0.00904532	0.131164	0.279773	12222	369	-0.0102758	0.0109272	0.34705	0.497102	8376	59
s__GGB36472_SGB47660|t__SGB47660													-0.00835431	0.00904585	0.355738	0.546876	12222	54	0.00605418	0.0109276	0.579576	0.698796	8376	166
s__Pseudoflavonifractor_sp_An176|t__SGB15161													-0.00287578	0.00904613	0.750565	0.859594	12222	212	0.0102296	0.0109272	0.349223	0.498232	8376	178
s__Collinsella_sp_AF08_23|t__SGB14739							0.0307446	0.0346316	0.374925	0.628103	835	53	0.0056011	0.00904602	0.535811	0.705467	12222	239	-0.0049591	0.0109277	0.649977	0.753492	8376	534
s__Clostridia_unclassified_SGB6307|t__SGB6307	-0.0450655	0.0330797	0.17343	0.5472	914	42							-0.00333944	0.00904611	0.712017	0.833437	12222	448	0.00352577	0.0109278	0.746973	0.832038	8376	208
s__GGB3523_SGB4702|t__SGB4702													-0.0191386	0.00904451	0.0343613	0.103649	12222	221	0.015396	0.0109265	0.158859	0.279372	8376	129
s__Lactobacillus_delbrueckii|t__SGB7020	-0.00549217	0.0331128	0.868302	0.969073	914	57							0.0224021	0.00904389	0.0132611	0.0478757	12222	1978	-0.015906	0.0109264	0.145504	0.262342	8376	451
s__Eubacterium_maltosivorans|t__SGB4078													-0.0106537	0.00904565	0.23891	0.424595	12222	94	0.00792027	0.0109275	0.468593	0.600919	8376	212
s__Gemmiger_SGB15292|t__SGB15292													0.00184069	0.00904615	0.838765	0.916063	12222	371	0.00308318	0.0109278	0.777842	0.853064	8376	104
s__Clostridia_bacterium|t__SGB14023	0.0255832	0.0331025	0.439812	0.773946	914	43							-0.00543959	0.00904603	0.547636	0.715359	12222	769	-0.000844328	0.0109278	0.938415	0.964968	8376	97
s__GGB9640_SGB15115|t__SGB15115	0.0169908	0.0331085	0.607945	0.862434	914	341	0.0261951	0.0346361	0.449686	0.697906	835	153	-0.0103511	0.00904568	0.252515	0.437311	12222	5072	0.00968512	0.0109273	0.375469	0.521392	8376	1029	0.0552321	0.0438704	0.208603	0.540515	520	73
s__Solobacterium_SGB6833|t__SGB6833_group													0.000218388	0.00904616	0.98074	0.989442	12222	244	0.00536617	0.0109277	0.623395	0.736031	8376	494
s__Clostridia_bacterium|t__SGB3573	-0.0444678	0.0330806	0.179209	0.555852	914	199	0.0143386	0.0346444	0.67907	0.830874	835	90	0.00564255	0.00904602	0.532796	0.702985	12222	2253	0.00135374	0.0109278	0.901413	0.934246	8376	592
s__GGB781_SGB1024|t__SGB1024													-0.00534164	0.00904603	0.55487	0.721013	12222	294	0.00211683	0.0109278	0.846407	0.895881	8376	44
s__Bacilli_bacterium|t__SGB6440	0.0385295	0.0330887	0.244554	0.627514	914	88	-0.036207	0.0346252	0.29601	0.574344	835	41	0.0126218	0.00904544	0.162928	0.326926	12222	1395	-0.00981266	0.0109273	0.369214	0.51545	8376	288
s__GGB3817_SGB5182|t__SGB5182							-0.0267736	0.0346355	0.439736	0.691477	835	69	0.00176806	0.00904615	0.845045	0.919225	12222	340	0.0190875	0.0109258	0.0806732	0.167223	8376	694	-0.0655911	0.0438429	0.13525	0.432576	520	54
s__Candidatus_Allochristensenella_caecavium|t__SGB63369	-0.0268625	0.0331014	0.417277	0.760452	914	371	0.0229412	0.0346388	0.507963	0.741419	835	186	-0.00611828	0.00904599	0.49883	0.677168	12222	2237	0.00535414	0.0109277	0.624173	0.736031	8376	1326	-0.0321086	0.0439148	0.465014	0.738701	520	55
s__Lachnospira_SGB5076|t__SGB5076	0.0087963	0.033112	0.790567	0.943462	914	182	0.041496	0.0346181	0.230993	0.505721	835	121	0.00122048	0.00904616	0.89268	0.943073	12222	2299	-0.000814724	0.0109278	0.940571	0.965295	8376	751
s__GGB33665_SGB47358|t__SGB47358	-0.0233324	0.0331043	0.481105	0.809211	914	55							0.00533841	0.00904603	0.555109	0.721013	12222	835	0.00056429	0.0109278	0.958818	0.974444	8376	197
s__Sutterella_seckii|t__SGB9297_group	-0.045617	0.0330788	0.168221	0.541212	914	46							0.00991258	0.00904572	0.273174	0.461327	12222	617	-0.00745606	0.0109275	0.495056	0.624635	8376	73
s__Drancourtella_sp_An57|t__SGB4619													-0.00735084	0.00904592	0.416455	0.600455	12222	86	0.0136412	0.0109268	0.211915	0.347249	8376	324
s__Butyricicoccus_SGB14990|t__SGB14990	0.000604742	0.0331133	0.985433	0.997121	914	75	-0.00897365	0.0346466	0.795695	0.90984	835	45	0.00294078	0.00904612	0.74512	0.855111	12222	895	0.00253285	0.0109278	0.816714	0.878458	8376	335
s__Clostridium_sp_OM07_10AC|t__SGB4655	-0.00129423	0.0331133	0.968831	0.988463	914	87	0.00236797	0.0346478	0.945528	0.974355	835	70	-0.0122356	0.00904549	0.176185	0.345218	12222	1321	0.0196241	0.0109257	0.0725084	0.154599	8376	529
s__Lachnospiraceae_bacterium|t__SGB47610													0.00114007	0.00904616	0.899712	0.944517	12222	66	0.00377606	0.0109277	0.729691	0.817442	8376	228
s__Harryflintia_acetispora|t__SGB14838	-0.0306526	0.0330977	0.354626	0.727532	914	126	0.0188771	0.0346418	0.585953	0.790334	835	269	-0.0145493	0.00904521	0.107749	0.243015	12222	523	0.0367526	0.0109204	0.000767524	0.00363992	8376	1313	-0.0602619	0.0438576	0.170025	0.483638	520	80
s__GGB4456_SGB6141|t__SGB6141	-0.0117646	0.033111	0.72244	0.916828	914	435	0.0483214	0.0346075	0.163005	0.41952	835	176	-0.00527834	0.00904604	0.55957	0.723731	12222	5337	0.00950934	0.0109273	0.384197	0.528808	8376	1432
s__Blautia_argi|t__SGB4797							-0.0339896	0.0346279	0.326599	0.595862	835	54	0.00209763	0.00904614	0.816634	0.901148	12222	98	0.00579845	0.0109276	0.595695	0.714766	8376	680
s__Clostridia_bacterium|t__SGB4341	-0.0388698	0.0330883	0.24041	0.623158	914	59							0.00418685	0.00904608	0.64349	0.78625	12222	481	0.0035028	0.0109278	0.748566	0.832626	8376	106
s__Bacilli_bacterium|t__SGB6578													-0.000371841	0.00904616	0.967213	0.981094	12222	203	0.00568496	0.0109276	0.602912	0.721153	8376	61
s__Prevotella_sp_885|t__SGB1677													0.00323354	0.00904612	0.72076	0.838221	12222	188	-0.00983445	0.0109273	0.368151	0.514426	8376	104
s__Parabacteroides_goldsteinii|t__SGB1937													-0.000666083	0.00904616	0.941305	0.969008	12222	62	-0.00414307	0.0109277	0.704598	0.797172	8376	164
s__Anaeromassilibacillus_sp_An172|t__SGB4271													0.00718483	0.00904593	0.427059	0.610452	12222	79	-0.00550929	0.0109277	0.614162	0.729862	8376	92
s__Enterococcus_faecium|t__SGB7967	-0.00539226	0.0331128	0.870677	0.969073	914	53	0.0346111	0.0346272	0.317826	0.589691	835	65	0.0110303	0.00904561	0.222713	0.402023	12222	743	-0.0273367	0.0109237	0.0123507	0.0382749	8376	645
s__Lentisphaeria_unclassified_SGB9206|t__SGB9206													0.0152152	0.00904512	0.0925659	0.220475	12222	67	-0.0125929	0.010927	0.249164	0.392295	8376	43
s__Clostridia_bacterium|t__SGB47307													-0.00114322	0.00904616	0.899436	0.944517	12222	514	0.00653995	0.0109276	0.549535	0.672944	8376	64
s__Ruminococcaceae_bacterium|t__SGB4173													0.00733788	0.00904592	0.417277	0.601098	12222	254	-0.00585722	0.0109276	0.591972	0.711549	8376	47
s__Collinsella_tanakaei|t__SGB14737							0.0486595	0.0346069	0.160079	0.419075	835	43	-0.00442041	0.00904607	0.625094	0.773043	12222	223	0.00464677	0.0109277	0.670681	0.770077	8376	447
s__Peptococcaceae_bacterium|t__SGB4052													0.000730757	0.00904616	0.935618	0.967262	12222	86	-0.00587633	0.0109276	0.590764	0.710643	8376	87
s__Clostridium_methylpentosum|t__SGB14962	0.0264944	0.0331017	0.423691	0.761645	914	53	0.000943097	0.0346479	0.978291	0.991065	835	157	-0.00168936	0.00904615	0.851861	0.922263	12222	520	-0.00565851	0.0109276	0.6046	0.721512	8376	1724
s__GGB6016_SGB8648|t__SGB8648													-0.00698532	0.00904594	0.440008	0.622186	12222	431	0.012683	0.0109269	0.245795	0.388554	8376	97
s__Bacteroides_cutis|t__SGB1827													-0.0121241	0.0090455	0.180157	0.350008	12222	475	0.0100504	0.0109273	0.357728	0.502102	8376	111
s__GGB4669_SGB6458|t__SGB6458													0.00383362	0.0090461	0.671728	0.805723	12222	448	-0.0101495	0.0109273	0.353005	0.49931	8376	58
s__Clostridia_bacterium|t__SGB6363	-0.0692401	0.0330338	0.036354	0.266888	914	57							0.00741158	0.00904591	0.412615	0.597194	12222	838	0.0219731	0.0109252	0.0443328	0.106412	8376	104
s__Lachnospiraceae_bacterium|t__SGB48424	-0.0130577	0.0331105	0.693401	0.896163	914	103	0.0807481	0.0345348	0.0196144	0.116632	835	155	0.0049985	0.00904605	0.580574	0.740969	12222	915	0.0013088	0.0109278	0.90467	0.937001	8376	1755	-0.0996803	0.0437186	0.0230109	0.165809	520	42
s__Clostridia_bacterium|t__SGB14263	-0.00286327	0.0331132	0.931112	0.9804	914	324	-0.0244312	0.0346376	0.480798	0.724089	835	92	-0.00389136	0.00904609	0.66708	0.803827	12222	3073	0.00155343	0.0109278	0.886962	0.922322	8376	394	0.0345099	0.0439113	0.432285	0.713944	520	53
s__Trueperella_pyogenes|t__SGB17137													-0.00307257	0.00904612	0.734121	0.848915	12222	366	0.000244418	0.0109278	0.982156	0.986569	8376	765
s__GGB4482_SGB6176|t__SGB6176	-0.0300651	0.0330983	0.36393	0.727532	914	67							0.00609958	0.00904599	0.500143	0.677446	12222	771	-0.00971689	0.0109273	0.373905	0.520143	8376	175
s__Oxalobacter_SGB9385|t__SGB9385													-0.0159731	0.00904501	0.0774284	0.19294	12222	97	0.0201958	0.0109256	0.0645668	0.140734	8376	162
s__GGB33432_SGB47280|t__SGB47280	0.0158344	0.0331092	0.632589	0.871715	914	54							-0.00586161	0.00904601	0.517011	0.692116	12222	728	0.0109129	0.0109272	0.317973	0.470347	8376	115
s__Alistipes_shahii|t__SGB2295	0.00107073	0.0331133	0.974212	0.99155	914	749	-0.0201058	0.0346409	0.561799	0.77005	835	605	-0.0113536	0.00904558	0.209446	0.385279	12222	10010	0.0102157	0.0109272	0.349877	0.498232	8376	5694	0.0524428	0.043877	0.232547	0.564896	520	386
s__Faecalicatena_orotica|t__SGB4616							-0.0149557	0.0346441	0.666074	0.82522	835	48	-0.00618909	0.00904599	0.493874	0.672931	12222	50	0.0140469	0.0109267	0.198636	0.330707	8376	512
s__Streptococcus_mitis|t__SGB8163	0.0205926	0.0331063	0.534088	0.836122	914	136							-0.00818509	0.00904586	0.365566	0.557315	12222	1278	0.00569205	0.0109276	0.602461	0.721153	8376	2104
s__Raoultibacter_massiliensis|t__SGB33551							0.0145748	0.0346443	0.674085	0.82972	835	49	0.00126994	0.00904616	0.888358	0.941218	12222	654	0.000517949	0.0109278	0.962198	0.976204	8376	546
s__Bacilli_bacterium|t__SGB6511	0.013348	0.0331104	0.686943	0.893122	914	55							-0.00164986	0.00904615	0.855286	0.923789	12222	889	-0.00284738	0.0109278	0.794435	0.863397	8376	81
s__Gordonibacter_sp_An232A|t__SGB14805													0.00776203	0.00904589	0.390869	0.578674	12222	368	-0.00737277	0.0109275	0.499887	0.628075	8376	144
s__Blautia_faecicola|t__SGB4867	0.0226594	0.0331048	0.493849	0.818608	914	132	-0.0217824	0.0346397	0.529635	0.751003	835	127	0.00283735	0.00904613	0.753789	0.861823	12222	2601	0.00152279	0.0109278	0.889177	0.924012	8376	1150	-0.033485	0.0439128	0.446089	0.724428	520	56
s__Lachnospiraceae_bacterium|t__SGB4877													-0.00479593	0.00904606	0.596005	0.751462	12222	106	0.00358785	0.0109277	0.742674	0.828429	8376	156
s__Lachnospiraceae_bacterium|t__SGB4718	-0.0338754	0.0330943	0.306295	0.690295	914	80	0.023583	0.0346383	0.496165	0.737334	835	72	-0.000217598	0.00904616	0.98081	0.989442	12222	412	0.00528399	0.0109277	0.628723	0.737709	8376	330
s__GGB9768_SGB15386|t__SGB15386													0.00513491	0.00904604	0.570289	0.733457	12222	344	-0.010273	0.0109272	0.347177	0.497102	8376	85
s__Coprococcus_sp_OM04_5BH|t__SGB5115													-0.0108928	0.00904563	0.228534	0.410109	12222	423	0.0150063	0.0109266	0.169672	0.294386	8376	40
s__Roseburia_sp_MUC_MUC_530_WT_4D|t__SGB66053													0.00116115	0.00904616	0.897868	0.944517	12222	125	-0.00493544	0.0109277	0.651536	0.754543	8376	84
s__Clostridia_bacterium|t__SGB4406	-0.0549494	0.0330633	0.0968674	0.43026	914	84							0.00884608	0.00904581	0.328133	0.523301	12222	1181	-0.00164943	0.0109278	0.880028	0.918775	8376	121
s__Lactonifactor_longoviformis|t__SGB7280													0.0132442	0.00904537	0.143167	0.299736	12222	42	-0.0121173	0.010927	0.267492	0.412845	8376	122
s__Intestinibacter_SGB6139|t__SGB6139	0.00688654	0.0331125	0.835296	0.96412	914	376	0.0177761	0.0346425	0.607997	0.802517	835	117	0.00146221	0.00904615	0.871593	0.9331	12222	4339	-0.00961633	0.0109273	0.37887	0.524782	8376	719	0.0247248	0.043924	0.573747	0.797645	520	50
s__Bacteroides_sp_AF16_49|t__SGB1840													0.00216474	0.00904614	0.810877	0.897736	12222	52	-9.41692e-05	0.0109278	0.993125	0.99376	8376	43
s__Clostridia_bacterium|t__SGB14113													-0.00600719	0.009046	0.506657	0.68274	12222	152	0.0107363	0.0109272	0.325869	0.478409	8376	96
s__Clostridia_unclassified_SGB71368|t__SGB71368							-0.0349067	0.0346268	0.313707	0.585349	835	48	-0.0142063	0.00904525	0.116306	0.256917	12222	590	0.0266442	0.0109239	0.0147458	0.0438728	8376	562
s__GGB35550_SGB48439|t__SGB48439													-0.0103883	0.00904567	0.250814	0.436945	12222	44	0.0142873	0.0109267	0.191058	0.321852	8376	59
s__Methanosphaera_stadtmanae|t__SGB698	-0.0587848	0.033056	0.0756815	0.391235	914	42							0.00445714	0.00904607	0.622223	0.770714	12222	583	0.0118185	0.0109271	0.27947	0.428374	8376	195
s__Lachnospiraceae_bacterium_oral_taxon_096|t__SGB4479													0.00159813	0.00904615	0.859775	0.92609	12222	45	0.000563471	0.0109278	0.958878	0.974444	8376	44
s__Clostridia_bacterium|t__SGB15377	-0.0364401	0.0330913	0.271101	0.648083	914	143	-0.0407956	0.0346191	0.238969	0.512715	835	47	-0.000423093	0.00904616	0.962697	0.981094	12222	2711	0.0055246	0.0109277	0.613178	0.729752	8376	330
s__Eubacterium_callanderi|t__SGB4080	-0.0325668	0.0330957	0.325368	0.705478	914	46	-0.0066788	0.0346472	0.847189	0.932362	835	79	0.00324112	0.00904612	0.720133	0.838221	12222	325	0.00260185	0.0109278	0.811814	0.874992	8376	923
s__Clostridia_unclassified_SGB6302|t__SGB6302	0.00895448	0.033112	0.786891	0.942415	914	40							0.00271709	0.00904613	0.763908	0.86696	12222	452	-0.00194406	0.0109278	0.858806	0.904365	8376	114
s__Clostridia_unclassified_SGB13993|t__SGB13993													0.00541763	0.00904603	0.549253	0.716961	12222	251	-0.00506303	0.0109277	0.643146	0.748394	8376	42
s__Christensenella_sp_NSJ_35|t__SGB82546													0.00312201	0.00904612	0.730009	0.846293	12222	49	-0.00737194	0.0109275	0.499935	0.628075	8376	54
s__Bacteroides_intestinalis|t__SGB1846	0.0203693	0.0331064	0.538532	0.836599	914	229	-0.016643	0.0346431	0.63106	0.810697	835	209	-0.00592581	0.009046	0.512432	0.686486	12222	2797	0.0101344	0.0109273	0.353722	0.499617	8376	1782	0.0170646	0.0439311	0.697849	0.876824	520	146
s__Prevotella_copri_clade_C|t__SGB1644	-0.00175009	0.0331133	0.957862	0.988463	914	50							-0.00862344	0.00904583	0.340454	0.53596	12222	665	0.00986762	0.0109273	0.366538	0.51263	8376	240
s__Ruminococcus_gauvreauii|t__SGB29375	0.0393951	0.0330876	0.234109	0.619726	914	54	0.0335404	0.0346285	0.333036	0.603024	835	134	-0.0125833	0.00904545	0.164213	0.328426	12222	646	0.000777541	0.0109278	0.943278	0.9665	8376	1483
s__Clostridia_bacterium|t__SGB6353							-0.0268306	0.0346355	0.438763	0.691409	835	45	-0.00648265	0.00904597	0.473614	0.653383	12222	242	0.00931611	0.0109273	0.393933	0.537025	8376	442
s__Lachnospiraceae_bacterium|t__SGB4569													-0.0084183	0.00904584	0.352065	0.544022	12222	441	0.00848019	0.0109274	0.437743	0.578605	8376	57
s__Rikenellaceae_bacterium_DSM_108975|t__SGB2329	0.0344382	0.0330937	0.298325	0.683605	914	74							-0.00626054	0.00904599	0.488901	0.668595	12222	714	0.00782636	0.0109275	0.473883	0.604916	8376	92
s__Christensenella_minuta|t__SGB14142	0.0335276	0.0330947	0.311291	0.690726	914	81	0.00306192	0.0346478	0.929602	0.972663	835	146	0.00245669	0.00904614	0.785954	0.88151	12222	680	0.00361059	0.0109277	0.741102	0.827264	8376	1496	-0.110458	0.0436686	0.0117192	0.135889	520	44
s__Clostridia_bacterium|t__SGB6290													-0.0188728	0.00904455	0.0369403	0.11016	12222	451	0.0219417	0.0109252	0.0446377	0.10698	8376	55
s__Bacilli_unclassified_SGB6487|t__SGB6487	-0.0155414	0.0331093	0.638898	0.876382	914	111							-0.0116158	0.00904555	0.199115	0.373773	12222	1281	0.0144136	0.0109267	0.187166	0.317007	8376	88
s__Clostridia_bacterium|t__SGB47381													-0.0185601	0.0090446	0.040185	0.117919	12222	158	0.0175993	0.0109261	0.10727	0.208544	8376	449
s__GGB9524_SGB14923|t__SGB14923							0.0407228	0.0346192	0.239808	0.512715	835	117	-0.000663486	0.00904616	0.941533	0.969008	12222	208	-0.00340702	0.0109278	0.755218	0.837645	8376	1019	-0.0368383	0.0439077	0.40186	0.703556	520	102
s__Ruminococcaceae_bacterium|t__SGB4174	-0.0214439	0.0331057	0.517315	0.829315	914	70							-0.0112954	0.00904559	0.211793	0.388039	12222	1097	0.0157231	0.0109265	0.150191	0.26832	8376	133
s__GGB4676_SGB6465|t__SGB6465	-0.0195671	0.033107	0.554649	0.844432	914	89	0.0137852	0.0346447	0.690804	0.838395	835	47	-0.00216219	0.00904614	0.811096	0.897736	12222	1413	0.00630947	0.0109276	0.563692	0.684921	8376	180
s__GGB1554_SGB2141|t__SGB2141													0.00392883	0.00904609	0.664069	0.800794	12222	86	-0.00785843	0.0109275	0.472072	0.603589	8376	54
s__Lachnospiraceae_bacterium|t__SGB4688	-0.0218428	0.0331054	0.509551	0.824211	914	44	0.047479	0.0346089	0.170472	0.430638	835	172	-6.14983e-05	0.00904616	0.994576	0.996047	12222	501	0.000263665	0.0109278	0.980751	0.98579	8376	1914	-0.00348037	0.0439372	0.936894	0.970177	520	73
s__Megasphaera_massiliensis|t__SGB5857_group													0.00275485	0.00904613	0.760727	0.86641	12222	87	-0.00608346	0.0109276	0.577744	0.697123	8376	259
s__Clostridia_bacterium|t__SGB47293													-0.0100777	0.0090457	0.265266	0.451297	12222	99	0.0133364	0.0109268	0.222304	0.361273	8376	40
s__Clostridiales_Family_XIII_Incertae_Sedis_unclassified_SGB3978|t__SGB3978													-0.007868	0.00904588	0.384434	0.574614	12222	51	0.00852398	0.0109274	0.435381	0.576457	8376	104
s__Prevotella_hominis|t__SGB1617_group													-0.0036229	0.0090461	0.6888	0.819235	12222	281	0.00728407	0.0109275	0.505059	0.631828	8376	128
s__GGB6544_SGB9243|t__SGB9243													-0.00439578	0.00904608	0.627024	0.773822	12222	215	0.00837257	0.0109274	0.443581	0.582353	8376	86
s__Ruminococcaceae_bacterium|t__SGB15084	-0.00868585	0.0331121	0.793137	0.943462	914	47							0.0064743	0.00904597	0.474183	0.653383	12222	800	-0.0105451	0.0109272	0.334557	0.4866	8376	85
s__Clostridia_bacterium|t__SGB14017	-0.0346297	0.0330934	0.295643	0.679682	914	81							-0.00232777	0.00904614	0.796934	0.88884	12222	1136	0.00916996	0.0109274	0.401395	0.544454	8376	112
s__Lachnospiraceae_bacterium|t__SGB4607													-0.00167445	0.00904615	0.853153	0.923117	12222	213	0.00430068	0.0109277	0.693918	0.789805	8376	76
s__Eggerthellaceae_bacterium|t__SGB86230													-0.00356568	0.00904611	0.693464	0.821585	12222	225	0.00339704	0.0109278	0.755912	0.837692	8376	54
s__Clostridia_bacterium|t__SGB6273													0.00310542	0.00904612	0.731388	0.847356	12222	399	-0.00274422	0.0109278	0.801725	0.867704	8376	49
s__Collinsella_stercoris|t__SGB14740													-0.00653326	0.00904597	0.470167	0.650783	12222	75	0.0101805	0.0109273	0.351539	0.498447	8376	345
s__Clostridia_bacterium|t__SGB13981	0.00622854	0.0331127	0.850839	0.968993	914	601	0.0223304	0.0346393	0.519329	0.746295	835	426	-0.0290896	0.00904233	0.00129857	0.00723882	12222	5574	0.0116295	0.0109271	0.287231	0.436424	8376	2719	0.0286376	0.0439195	0.514659	0.761539	520	170
s__GGB4687_SGB6484|t__SGB6484													-0.0146395	0.00904519	0.105584	0.240139	12222	317	0.0145811	0.0109267	0.182092	0.310428	8376	43
s__Coriobacteriia_bacterium|t__SGB14768	-0.0661057	0.0330409	0.0457179	0.300949	914	45	-0.00805337	0.0346468	0.816252	0.915581	835	66	-0.000411068	0.00904616	0.963756	0.981094	12222	672	0.0412286	0.0109185	0.000160453	0.000913121	8376	546
s__GGB3111_SGB4123|t__SGB4123	-0.0506077	0.0330709	0.126294	0.489657	914	91							-0.00299531	0.00904612	0.740563	0.852066	12222	1144	0.0136335	0.0109268	0.212171	0.347249	8376	57
s__Clostridia_bacterium|t__SGB3580													-0.00669616	0.00904596	0.45917	0.64137	12222	331	0.0101735	0.0109273	0.351869	0.498447	8376	119
s__Clostridia_bacterium|t__SGB4342	0.0248274	0.0331031	0.453446	0.784316	914	222	0.00690876	0.0346471	0.841996	0.929138	835	88	-0.0166903	0.0090449	0.065023	0.168435	12222	2334	0.0132635	0.0109269	0.224843	0.363887	8376	521
s__Lactococcus_petauri|t__SGB7980_group													0.000384324	0.00904616	0.966113	0.981094	12222	56	0.000892991	0.0109278	0.934874	0.963184	8376	43
s__Frisingicoccus_caecimuris|t__SGB4675													-0.0117002	0.00904554	0.195872	0.370765	12222	182	0.01213	0.010927	0.26699	0.412845	8376	403
s__Clostridia_bacterium|t__SGB4143													0.0130293	0.00904539	0.149769	0.309321	12222	576	-0.0133157	0.0109269	0.223021	0.361892	8376	64
s__GGB1247_SGB1668|t__SGB1668													-0.00232417	0.00904614	0.797242	0.88884	12222	125	0.004789	0.0109277	0.66122	0.763697	8376	50
s__Clostridia_bacterium|t__SGB14110	-0.0595545	0.0330545	0.0719222	0.382609	914	69							0.0118862	0.00904552	0.188855	0.362681	12222	770	0.000902417	0.0109278	0.934188	0.963112	8376	96
s__Lachnospiraceae_bacterium|t__SGB4672							-0.0398139	0.0346205	0.25047	0.522402	835	53	-0.0081185	0.00904586	0.36948	0.561413	12222	215	0.011853	0.0109271	0.278067	0.427061	8376	493	0.031025	0.0439163	0.480221	0.746069	520	45
s__GGB9631_SGB15087|t__SGB15087	0.0180883	0.0331079	0.584964	0.855921	914	197	0.0226656	0.034639	0.513076	0.744232	835	110	-0.00770916	0.00904589	0.394105	0.581955	12222	2547	0.0075458	0.0109275	0.489879	0.620275	8376	633	0.0124526	0.0439341	0.776954	0.918791	520	83
s__Clostridiales_bacterium|t__SGB15158	0.00559404	0.0331128	0.865882	0.969073	914	176	0.0370532	0.0346242	0.28486	0.56571	835	441	-0.00855324	0.00904583	0.3444	0.538855	12222	2162	0.00527014	0.0109277	0.629623	0.737709	8376	4773	0.0268456	0.0439216	0.541325	0.786878	520	270
s__Clostridia_bacterium|t__SGB14026	0.0433702	0.0330822	0.190193	0.570579	914	74							-0.0105076	0.00904566	0.245415	0.431949	12222	1136	0.00538105	0.0109277	0.622432	0.736031	8376	195
s__GGB3264_SGB4312|t__SGB4312													0.0111958	0.0090456	0.215848	0.391559	12222	59	-0.0135488	0.0109268	0.215024	0.350169	8376	46
s__Lachnoclostridium_sp_An14|t__SGB4729													-0.010834	0.00904563	0.231057	0.414231	12222	97	0.0132119	0.0109269	0.226649	0.3653	8376	190
s__GGB9597_SGB15022|t__SGB15022	-0.0189353	0.0331074	0.567506	0.852657	914	70	-0.0267295	0.0346356	0.44049	0.691477	835	47	-0.00559775	0.00904602	0.536055	0.705467	12222	1645	0.0138103	0.0109268	0.206302	0.340256	8376	357
s__Hungatella_hathewayi|t__SGB4741	-0.0296152	0.0330988	0.371156	0.727532	914	155	0.0476344	0.0346086	0.169076	0.42843	835	295	0.000504934	0.00904616	0.955488	0.977923	12222	772	-0.000782796	0.0109278	0.942895	0.9665	8376	1901	-0.00867859	0.0439358	0.843491	0.936661	520	68
s__Turicimonas_muris|t__SGB9258_group							0.00491785	0.0346475	0.887162	0.9546	835	53	-0.00923855	0.00904578	0.307127	0.499797	12222	317	0.01247	0.010927	0.253814	0.397617	8376	246
s__Bacteroidaceae_bacterium|t__SGB1890													-0.00552098	0.00904602	0.54166	0.709655	12222	76	0.00867782	0.0109274	0.42714	0.569885	8376	94
s__Faecalibacterium_SGB15345|t__SGB15345	0.0033966	0.0331131	0.918322	0.976729	914	55							0.0131775	0.00904538	0.145191	0.301562	12222	912	-0.0163456	0.0109264	0.134696	0.249467	8376	235
s__Anaerotignum_faecicola|t__SGB5190	-0.00589845	0.0331127	0.858659	0.969073	914	649	0.0234467	0.0346384	0.498658	0.737654	835	451	-0.0257929	0.00904315	0.00434901	0.0196452	12222	8092	0.0219107	0.0109252	0.0449394	0.107539	8376	3791	-0.00819361	0.043936	0.852134	0.936661	520	227
s__GGB4549_SGB6271|t__SGB6271	-0.00240233	0.0331132	0.942181	0.983005	914	73							0.00552131	0.00904602	0.541636	0.709655	12222	980	-0.00727315	0.0109275	0.505697	0.632122	8376	150
s__Clostridia_bacterium|t__SGB14857													0.000404273	0.00904616	0.964355	0.981094	12222	87	-0.000106319	0.0109278	0.992238	0.993507	8376	326
s__GGB9350_SGB14317|t__SGB14317	-0.0314518	0.0330969	0.342215	0.718181	914	141	0.0302609	0.0346321	0.382488	0.633111	835	145	-0.0229323	0.00904378	0.0112349	0.0421365	12222	2357	0.0171561	0.0109262	0.11641	0.221633	8376	965	0.0314426	0.0439158	0.474328	0.746069	520	102
s__GGB4700_SGB6506|t__SGB6506	-0.0315695	0.0330968	0.34041	0.716035	914	44							0.00081227	0.00904616	0.928454	0.963421	12222	909	0.00178822	0.0109278	0.870019	0.913199	8376	200
s__Bacteroides_timonensis|t__SGB1842	-0.0217532	0.0331055	0.511291	0.824211	914	57	0.0210688	0.0346403	0.54321	0.758462	835	48	-0.00339296	0.00904611	0.707612	0.832273	12222	722	0.00565427	0.0109276	0.604871	0.721512	8376	371
s__Lachnospiraceae_bacterium_NSJ_38|t__SGB82502							0.0223414	0.0346393	0.519122	0.746295	835	49							-0.00206718	0.0109278	0.849966	0.898175	8376	227
s__Clostridium_sp_NSJ_42|t__SGB6174_group	-0.0185675	0.0331076	0.575057	0.855921	914	573	0.0382067	0.0346226	0.270122	0.548247	835	250	-0.00343456	0.00904611	0.704195	0.828943	12222	6973	-0.000269824	0.0109278	0.980302	0.98579	8376	1987	0.0526142	0.0438766	0.231022	0.563539	520	67
s__Ruminococcaceae_bacterium|t__SGB15355													-0.00824022	0.00904586	0.362345	0.553845	12222	217	0.0101194	0.0109273	0.354434	0.500171	8376	41
s__Clostridia_bacterium|t__SGB4158	-0.00351555	0.0331131	0.915472	0.976729	914	47							-0.0118296	0.00904553	0.19097	0.365881	12222	677	0.0147541	0.0109266	0.176959	0.303997	8376	165
s__GGB1511_SGB2091|t__SGB2091													-0.000504485	0.00904616	0.955528	0.977923	12222	185	0.000813999	0.0109278	0.940623	0.965295	8376	53
s__GGB9101_SGB14033|t__SGB14033	-0.0238464	0.0331039	0.471495	0.797445	914	103	0.0702576	0.0345623	0.0423914	0.191252	835	42	-0.00665825	0.00904596	0.461717	0.643945	12222	493	-0.00159772	0.0109278	0.883762	0.921444	8376	152
s__Acholeplasmatales_bacterium|t__SGB6583													0.00421679	0.00904608	0.64112	0.784922	12222	85
s__Acidaminococcaceae_bacterium|t__SGB5789																			-0.00871306	0.0109274	0.425265	0.568838	8376	50
s__Acidaminococcaceae_bacterium|t__SGB5790													-0.00636879	0.00904598	0.481418	0.660441	12222	73
s__Acidaminococcus_fermentans|t__SGB5743													0.0175234	0.00904477	0.0527184	0.143663	12222	116
s__Acidipropionibacterium_acidipropionici|t__SGB16957																			-0.0161747	0.0109264	0.138822	0.254101	8376	88
s__Actinomyces_johnsonii|t__SGB15887																			0.00349	0.0109278	0.749454	0.833022	8376	50
s__Adlercreutzia_caecicola|t__SGB33555													-0.0178334	0.00904472	0.0486678	0.135237	12222	316
s__Adlercreutzia_mucosicola|t__SGB33554													-0.0270941	0.00904284	0.00273919	0.0133965	12222	46
s__Agathobaculum_desmolans|t__SGB14989																			-0.00446811	0.0109277	0.682639	0.779803	8376	115
s__Alistipes_SGB2305|t__SGB2305													0.0101827	0.00904569	0.260315	0.447439	12222	44
s__Alistipes_SGB2307|t__SGB2307													0.00696723	0.00904594	0.441193	0.622901	12222	59
s__Alistipes_SGB2310|t__SGB2310													0.0201492	0.00904433	0.02591	0.0835132	12222	128
s__Alistipes_megaguti|t__SGB2308													0.0315475	0.00904166	0.000486303	0.00305438	12222	235
s__Alistipes_sp_An31A|t__SGB2304													0.0339589	0.00904095	0.000173367	0.00119532	12222	335
s__Alistipes_sp_An66|t__SGB2306													0.0255026	0.00904322	0.00480896	0.0214589	12222	213
s__Alphaproteobacteria_bacterium|t__SGB9307													-0.00621919	0.00904599	0.491776	0.67057	12222	233
s__Alphaproteobacteria_unclassified_SGB9306|t__SGB9306																			0.00295959	0.0109278	0.786527	0.859578	8376	45
s__Alterileibacterium_massiliense|t__SGB3980																			-0.00266184	0.0109278	0.807558	0.871753	8376	45
s__Arthrospira_platensis|t__SGB13412													-0.00593887	0.009046	0.511503	0.685743	12222	40
s__Atopobium_deltae|t__SGB988																			-0.0156189	0.0109265	0.152911	0.271629	8376	43
s__Bacilli_bacterium|t__SGB47336													-0.0209032	0.00904419	0.0208366	0.0693546	12222	54
s__Bacilli_bacterium|t__SGB47354													-0.00489504	0.00904605	0.588432	0.747875	12222	41
s__Bacilli_bacterium|t__SGB58483													-0.0194435	0.00904445	0.0315931	0.0978746	12222	43
s__Bacilli_bacterium|t__SGB6393													0.0268494	0.0090429	0.00299244	0.0144394	12222	83
s__Bacilli_bacterium|t__SGB6407													0.000848922	0.00904616	0.925235	0.963043	12222	52
s__Bacilli_bacterium|t__SGB6418													-0.00179063	0.00904615	0.843092	0.917645	12222	85
s__Bacilli_bacterium|t__SGB6430													-0.00905843	0.00904579	0.316655	0.510321	12222	48
s__Bacilli_bacterium|t__SGB6437													0.0190571	0.00904452	0.0351353	0.105463	12222	49
s__Bacilli_bacterium|t__SGB6442													0.00531822	0.00904603	0.556606	0.721229	12222	73
s__Bacilli_bacterium|t__SGB6444													-0.004403	0.00904608	0.626458	0.773822	12222	202
s__Bacilli_bacterium|t__SGB6451													-0.0124475	0.00904546	0.168814	0.334006	12222	54
s__Bacilli_bacterium|t__SGB6476													0.00824896	0.00904585	0.361837	0.553845	12222	64
s__Bacilli_bacterium|t__SGB6477													0.00925839	0.00904578	0.30609	0.499438	12222	136
s__Bacilli_bacterium|t__SGB6492													-0.0023711	0.00904614	0.79324	0.885994	12222	58
s__Bacilli_bacterium|t__SGB6494													-0.000406036	0.00904616	0.9642	0.981094	12222	91
s__Bacilli_bacterium|t__SGB6512													0.00476545	0.00904606	0.598344	0.752649	12222	183
s__Bacilli_bacterium|t__SGB6517													-0.00448387	0.00904607	0.620136	0.769506	12222	193
s__Bacilli_bacterium|t__SGB6521													-0.0113439	0.00904558	0.209838	0.385614	12222	175
s__Bacilli_bacterium|t__SGB6543													-0.00205633	0.00904614	0.820182	0.903974	12222	81
s__Bacilli_bacterium|t__SGB6576													-0.00323926	0.00904612	0.720288	0.838221	12222	53
s__Bacilli_bacterium|t__SGB6766													-0.013681	0.00904532	0.130435	0.27946	12222	246
s__Bacilli_unclassified_SGB6501|t__SGB6501													-0.0186899	0.00904458	0.0388096	0.114801	12222	47
s__Bacilliculturomica_massiliensis|t__SGB28982																			0.0111446	0.0109271	0.307807	0.460093	8376	60
s__Bacillus_coagulans|t__SGB7729																			-0.0197205	0.0109257	0.0711154	0.152456	8376	135
s__Bacteroidaceae_bacterium|t__SGB1805													-0.0183762	0.00904464	0.0422034	0.121891	12222	118
s__Bacteroidaceae_bacterium|t__SGB1886																			0.00921335	0.0109274	0.399171	0.542932	8376	49
s__Bacteroidaceae_bacterium|t__SGB1910													0.00698844	0.00904594	0.439804	0.622186	12222	227
s__Bacteroidaceae_bacterium|t__SGB1914													0.0139144	0.00904529	0.124	0.269451	12222	49
s__Bacteroidaceae_bacterium|t__SGB48437																			0.0185691	0.0109259	0.0892543	0.181992	8376	65
s__Bacteroidaceae_unclassified_SGB1909|t__SGB1909													0.0192238	0.00904449	0.0335677	0.101689	12222	47
s__Bacteroidales_bacterium|t__SGB1953													0.01145	0.00904557	0.205603	0.380912	12222	65
s__Bacteroidales_bacterium|t__SGB2021													0.00963019	0.00904574	0.287073	0.478581	12222	80
s__Bacteroidales_bacterium|t__SGB2073													0.0118373	0.00904553	0.190681	0.365804	12222	98
s__Bacteroidales_bacterium|t__SGB2104													-0.0185467	0.00904461	0.0403289	0.118152	12222	68
s__Bacteroidales_bacterium|t__SGB2114													0.000372689	0.00904616	0.967138	0.981094	12222	43
s__Bacteroidales_bacterium|t__SGB2124													0.0147308	0.00904518	0.103427	0.237221	12222	103
s__Bacteroidales_bacterium|t__SGB2127													-0.0104757	0.00904567	0.246849	0.433226	12222	44
s__Bacteroidales_bacterium|t__SGB2161													0.00344221	0.00904611	0.703567	0.828736	12222	40
s__Bacteroidales_bacterium|t__SGB2169													-0.000762149	0.00904616	0.932858	0.964953	12222	69
s__Bacteroidales_unclassified_SGB2076|t__SGB2076													-0.00182326	0.00904615	0.840271	0.916206	12222	55
s__Bacteroidales_unclassified_SGB2164|t__SGB2164													-0.00966329	0.00904574	0.28542	0.477175	12222	91
s__Bacteroides_fluxus|t__SGB1835													0.0145184	0.00904521	0.108498	0.243827	12222	109
s__Bacteroides_gallinarum|t__SGB1828																			0.00718554	0.0109275	0.510837	0.636006	8376	57
s__Bacteroides_ndongoniae|t__SGB1821													0.00532128	0.00904603	0.556379	0.721229	12222	126
s__Bacteroides_sp_An19|t__SGB1917													0.00427252	0.00904608	0.636716	0.780435	12222	69
s__Bacteroides_sp_GM023|t__SGB69998																			-0.00279603	0.0109278	0.798062	0.865781	8376	43
s__Bacteroides_sp_Marseille_P3684|t__SGB1429													0.0027614	0.00904613	0.760175	0.86641	12222	109
s__Bacteroides_togonis|t__SGB1822													0.0131851	0.00904538	0.14496	0.301426	12222	160
s__Barnesiella_sp_An22|t__SGB1967													-0.00247314	0.00904614	0.784557	0.881337	12222	130
s__Barnesiella_viscericola|t__SGB1966													0.0202211	0.00904431	0.0253842	0.0821069	12222	40
s__Beduini_massiliensis|t__SGB29019																			0.00857344	0.0109274	0.432722	0.574393	8376	42
s__Bifidobacterium_pseudolongum|t__SGB17279																			-0.0185507	0.0109259	0.0895718	0.182052	8376	50
s__Bifidobacterium_scardovii|t__SGB17257																			-0.0154167	0.0109265	0.158299	0.278984	8376	47
s__Bilophila_SGB69261|t__SGB69261													-0.0132378	0.00904537	0.14336	0.299797	12222	128
s__Blautia_hominis|t__SGB29381																			-0.0351553	0.0109211	0.00129113	0.00585685	8376	204
s__Blautia_schinkii|t__SGB29374																			-0.0117399	0.0109271	0.28268	0.432448	8376	46
s__Blautia_sp_An81|t__SGB4800																			0.0373039	0.0109202	0.000638402	0.00307415	8376	102
s__Brachyspira_aalborgi|t__SGB5967													0.00953507	0.00904575	0.291861	0.483972	12222	245
s__Candidatus_Gastranaerophilales_bacterium|t__SGB8589													0.00625574	0.00904599	0.489234	0.668595	12222	111
s__Candidatus_Gastranaerophilales_bacterium|t__SGB8590													0.00250803	0.00904613	0.781594	0.879261	12222	291
s__Candidatus_Gastranaerophilales_bacterium|t__SGB8595													-0.0238343	0.00904359	0.00841221	0.0335391	12222	50
s__Candidatus_Gastranaerophilales_bacterium|t__SGB8598																			0.0303896	0.0109228	0.00541083	0.0196472	8376	53
s__Candidatus_Gastranaerophilales_bacterium|t__SGB8619													0.00597864	0.009046	0.508679	0.683509	12222	41
s__Candidatus_Gastranaerophilales_bacterium|t__SGB8632													0.00511156	0.00904604	0.572043	0.734169	12222	41
s__Candidatus_Gastranaerophilales_bacterium|t__SGB8644													0.00793327	0.00904588	0.380502	0.571064	12222	42
s__Candidatus_Gastranaerophilales_bacterium|t__SGB8651													-0.00271915	0.00904613	0.763734	0.86696	12222	106
s__Candidatus_Howiella_intestinavium|t__SGB63345													0.0125622	0.00904545	0.164922	0.328916	12222	179
s__Candidatus_Soleaferrea_massiliensis|t__SGB29379																			-0.0147365	0.0109266	0.177477	0.304218	8376	81
s__Candidatus_Timburyella_stercoris|t__SGB14167																			0.00853473	0.0109274	0.434802	0.576177	8376	168
s__Carnobacterium_divergens|t__SGB7903																			0.00406365	0.0109277	0.710002	0.801698	8376	55
s__Carnobacterium_maltaromaticum|t__SGB7902																			0.0156309	0.0109265	0.152596	0.271377	8376	44
s__Christensenella_sp_AF73_05CM02|t__SGB29341																			-0.00316413	0.0109278	0.772168	0.848626	8376	103
s__Christensenella_timonensis|t__SGB29340																			0.00798639	0.0109275	0.464889	0.599085	8376	275
s__Citrobacter_koseri|t__SGB10079													0.0149692	0.00904515	0.0979627	0.229163	12222	68
s__Clostridia_bacterium|t__SGB124													0.0192887	0.00904448	0.0329737	0.100288	12222	98
s__Clostridia_bacterium|t__SGB13949													-0.00915383	0.00904578	0.311585	0.503921	12222	178
s__Clostridia_bacterium|t__SGB13954																			0.0322854	0.0109221	0.00312563	0.0124786	8376	79
s__Clostridia_bacterium|t__SGB13964													0.00224035	0.00904614	0.804403	0.893565	12222	43
s__Clostridia_bacterium|t__SGB13978													0.0114325	0.00904557	0.206298	0.381388	12222	310
s__Clostridia_bacterium|t__SGB13987													0.00125899	0.00904616	0.889315	0.941355	12222	135
s__Clostridia_bacterium|t__SGB13994													0.00549135	0.00904603	0.543832	0.711404	12222	129
s__Clostridia_bacterium|t__SGB14002													-0.00331686	0.00904611	0.713878	0.833919	12222	163
s__Clostridia_bacterium|t__SGB14004													0.000188058	0.00904616	0.983415	0.990435	12222	220
s__Clostridia_bacterium|t__SGB14066													0.0053285	0.00904603	0.555843	0.721229	12222	50
s__Clostridia_bacterium|t__SGB14071													0.00272569	0.00904613	0.763183	0.86696	12222	113
s__Clostridia_bacterium|t__SGB14075													-0.00254575	0.00904613	0.778394	0.877428	12222	88
s__Clostridia_bacterium|t__SGB14083													-0.0230457	0.00904376	0.0108388	0.0412414	12222	44
s__Clostridia_bacterium|t__SGB14084													-0.0173081	0.00904481	0.0556956	0.149774	12222	49
s__Clostridia_bacterium|t__SGB14085													-0.00795755	0.00904588	0.379046	0.571052	12222	127
s__Clostridia_bacterium|t__SGB14108													0.0012965	0.00904616	0.88604	0.940101	12222	90
s__Clostridia_bacterium|t__SGB14111													-0.00709287	0.00904594	0.433	0.616075	12222	89
s__Clostridia_bacterium|t__SGB14116													0.00723629	0.00904593	0.423755	0.607637	12222	70
s__Clostridia_bacterium|t__SGB14131													0.000640883	0.00904616	0.943522	0.969966	12222	119
s__Clostridia_bacterium|t__SGB14185													0.0174266	0.00904479	0.0540396	0.146394	12222	205
s__Clostridia_bacterium|t__SGB14203													0.000237573	0.00904616	0.979049	0.989298	12222	434
s__Clostridia_bacterium|t__SGB14227													0.00458801	0.00904607	0.612036	0.762559	12222	80
s__Clostridia_bacterium|t__SGB14229													0.0115113	0.00904556	0.203189	0.378694	12222	171
s__Clostridia_bacterium|t__SGB14232													0.00722572	0.00904593	0.424432	0.608132	12222	338
s__Clostridia_bacterium|t__SGB14233													-0.00145115	0.00904615	0.872556	0.9331	12222	106
s__Clostridia_bacterium|t__SGB14236													0.00136783	0.00904615	0.879816	0.938129	12222	89
s__Clostridia_bacterium|t__SGB14240													0.00982229	0.00904573	0.277567	0.467026	12222	141
s__Clostridia_bacterium|t__SGB14242													0.0069969	0.00904594	0.43925	0.622073	12222	354
s__Clostridia_bacterium|t__SGB14246													0.00567981	0.00904602	0.530094	0.702044	12222	51
s__Clostridia_bacterium|t__SGB14291													-0.0150648	0.00904514	0.095835	0.225615	12222	485
s__Clostridia_bacterium|t__SGB14298													0.00650645	0.00904597	0.471992	0.652815	12222	199
s__Clostridia_bacterium|t__SGB14316																			-0.00457067	0.0109277	0.675765	0.773644	8376	61
s__Clostridia_bacterium|t__SGB14832													-0.00950505	0.00904575	0.293383	0.484742	12222	119
s__Clostridia_bacterium|t__SGB14873																			-0.0446417	0.0109169	4.36882e-05	0.000303876	8376	89
s__Clostridia_bacterium|t__SGB14942													0.00540383	0.00904603	0.550272	0.71778	12222	165
s__Clostridia_bacterium|t__SGB14944													0.00841622	0.00904584	0.352184	0.544022	12222	72
s__Clostridia_bacterium|t__SGB14945													0.000929722	0.00904616	0.918143	0.957835	12222	230
s__Clostridia_bacterium|t__SGB14947													0.00882001	0.00904581	0.329561	0.524665	12222	282
s__Clostridia_bacterium|t__SGB14948													0.0153249	0.0090451	0.0902387	0.216055	12222	336
s__Clostridia_bacterium|t__SGB14949													0.00897363	0.0090458	0.321207	0.513594	12222	347
s__Clostridia_bacterium|t__SGB14950													-0.011247	0.00904559	0.213756	0.390078	12222	369
s__Clostridia_bacterium|t__SGB15380													0.000692394	0.00904616	0.938991	0.968894	12222	73
s__Clostridia_bacterium|t__SGB15388													-0.0111379	0.0090456	0.218234	0.394716	12222	292
s__Clostridia_bacterium|t__SGB3954													0.00213398	0.00904614	0.813514	0.899871	12222	75
s__Clostridia_bacterium|t__SGB4110													-0.0154478	0.00904508	0.0876863	0.210769	12222	66
s__Clostridia_bacterium|t__SGB4122													0.00569832	0.00904602	0.528755	0.701691	12222	136
s__Clostridia_bacterium|t__SGB4142													0.0122218	0.00904549	0.176672	0.345433	12222	110
s__Clostridia_bacterium|t__SGB4145													0.00826012	0.00904585	0.361188	0.553398	12222	112
s__Clostridia_bacterium|t__SGB4153													-0.000469108	0.00904616	0.958643	0.980018	12222	172
s__Clostridia_bacterium|t__SGB4154													0.00719736	0.00904593	0.426253	0.609973	12222	109
s__Clostridia_bacterium|t__SGB4304																			-0.0269726	0.0109238	0.0135631	0.0413768	8376	62
s__Clostridia_bacterium|t__SGB4316													-0.00730653	0.00904592	0.41927	0.602147	12222	136
s__Clostridia_bacterium|t__SGB4326													-0.00568287	0.00904602	0.529873	0.702044	12222	40
s__Clostridia_bacterium|t__SGB4329													0.00250398	0.00904613	0.781938	0.879261	12222	85
s__Clostridia_bacterium|t__SGB4333													0.0197641	0.0090444	0.0288907	0.0911972	12222	118
s__Clostridia_bacterium|t__SGB4339													0.00111545	0.00904616	0.901866	0.944616	12222	54
s__Clostridia_bacterium|t__SGB4350													0.00439083	0.00904608	0.627412	0.773822	12222	57
s__Clostridia_bacterium|t__SGB4391													0.00482031	0.00904606	0.594138	0.751462	12222	49
s__Clostridia_bacterium|t__SGB4398													0.00409354	0.00904609	0.650902	0.792666	12222	47
s__Clostridia_bacterium|t__SGB47403													-0.00294078	0.00904612	0.745121	0.855111	12222	294
s__Clostridia_bacterium|t__SGB47410													-0.00640842	0.00904598	0.478693	0.657621	12222	148
s__Clostridia_bacterium|t__SGB47428													-0.0176411	0.00904476	0.0511481	0.140008	12222	79
s__Clostridia_bacterium|t__SGB47437													0.00229997	0.00904614	0.799308	0.890086	12222	75
s__Clostridia_bacterium|t__SGB50367													-0.00169492	0.00904615	0.851379	0.922263	12222	65
s__Clostridia_bacterium|t__SGB53511													-0.00673481	0.00904596	0.456582	0.638727	12222	109
s__Clostridia_bacterium|t__SGB54297													0.00559732	0.00904602	0.536086	0.705467	12222	228
s__Clostridia_bacterium|t__SGB54313													0.0128873	0.00904541	0.15426	0.316457	12222	46
s__Clostridia_bacterium|t__SGB58517													0.00307983	0.00904612	0.733517	0.848751	12222	425
s__Clostridia_bacterium|t__SGB6249													-0.0129457	0.0090454	0.1524	0.313695	12222	186
s__Clostridia_bacterium|t__SGB6250													0.00473946	0.00904606	0.60034	0.753505	12222	104
s__Clostridia_bacterium|t__SGB6264													0.0127041	0.00904543	0.160202	0.324991	12222	197
s__Clostridia_bacterium|t__SGB6301													-0.00625688	0.00904599	0.489155	0.668595	12222	128
s__Clostridia_bacterium|t__SGB6313													0.0117211	0.00904554	0.195073	0.370765	12222	241
s__Clostridia_bacterium|t__SGB6374													0.00333288	0.00904611	0.712557	0.833437	12222	58
s__Clostridia_unclassified_SGB13966|t__SGB13966													0.00302065	0.00904612	0.738448	0.851234	12222	217
s__Clostridia_unclassified_SGB14016|t__SGB14016													-0.00114901	0.00904616	0.898929	0.944517	12222	595
s__Clostridia_unclassified_SGB14024|t__SGB14024													-0.00385002	0.0090461	0.670407	0.80561	12222	223
s__Clostridia_unclassified_SGB14308|t__SGB14308													0.0112416	0.00904559	0.213974	0.390089	12222	373
s__Clostridia_unclassified_SGB20792|t__SGB20792													0.00023093	0.00904616	0.979634	0.989344	12222	103
s__Clostridia_unclassified_SGB4372|t__SGB4372													0.0224324	0.00904389	0.013137	0.0478757	12222	180
s__Clostridia_unclassified_SGB6291|t__SGB6291													-0.00524037	0.00904604	0.562397	0.726087	12222	179
s__Clostridiaceae_bacterium_DONG20_135|t__SGB4034																			-0.0251301	0.0109244	0.0214519	0.0602734	8376	51
s__Clostridiaceae_bacterium|t__SGB6152													0.00836859	0.00904585	0.354916	0.546529	12222	57
s__Clostridiaceae_bacterium|t__SGB76476																			-0.00791052	0.0109275	0.469141	0.600919	8376	100
s__Clostridiales_Family_XIII_bacterium_RF_744_FAT_WT_3|t__SGB3928													-0.00308373	0.00904612	0.733192	0.848751	12222	138
s__Clostridiales_bacterium_S5_A14a|t__SGB3977																			-0.0116505	0.0109271	0.286363	0.436245	8376	41
s__Clostridium_hylemonae|t__SGB4632																			-0.000272116	0.0109278	0.980134	0.98579	8376	202
s__Clostridium_neonatale|t__SGB6169																			-0.0122827	0.010927	0.261014	0.405648	8376	44
s__Clostridium_sp_C5_48|t__SGB4752																			-0.023872	0.0109247	0.028906	0.0765446	8376	112
s__Collinsella_sp_An268|t__SGB14757													0.00712421	0.00904593	0.43097	0.613664	12222	47
s__Collinsella_sp_An7|t__SGB14759													0.00756882	0.0090459	0.402771	0.588261	12222	42
s__Comamonas_kerstersii|t__SGB12676													-0.00512048	0.00904604	0.571373	0.733822	12222	179
s__Coprobacillus_sp_AF33_1AC|t__SGB6765													-0.00849237	0.00904584	0.347844	0.540414	12222	80
s__Coprococcus_SGB5116|t__SGB5116													0.00556834	0.00904602	0.538199	0.707061	12222	130
s__Corynebacterium_casei|t__SGB17127													0.0168049	0.00904489	0.0632008	0.16535	12222	63
s__Desulfovibrio_desulfuricans|t__SGB15462																			0.0133121	0.0109269	0.223147	0.361892	8376	43
s__Desulfovibrio_sp_An276|t__SGB15461													0.0126503	0.00904544	0.16198	0.326505	12222	43
s__Dialister_SGB5820|t__SGB5820													0.0258602	0.00904314	0.00424828	0.0193334	12222	228
s__Eggerthellaceae_bacterium|t__SGB14325													0.00981333	0.00904573	0.278006	0.467335	12222	302
s__Eggerthellaceae_bacterium|t__SGB14326													0.00457857	0.00904607	0.612768	0.762944	12222	81
s__Eggerthellaceae_bacterium|t__SGB14329													0.000898715	0.00904616	0.920864	0.960128	12222	483
s__Eggerthellaceae_bacterium|t__SGB14345													-0.0139307	0.00904528	0.12356	0.269133	12222	96
s__Eggerthellaceae_bacterium|t__SGB14789													0.0180193	0.00904469	0.0463653	0.130123	12222	102
s__Eggerthellaceae_bacterium|t__SGB14795													0.0213715	0.0090441	0.0181414	0.0619397	12222	391
s__Eggerthellaceae_bacterium|t__SGB53822																			0.0373642	0.0109202	0.000625571	0.00304459	8376	99
s__Eggerthellaceae_unclassified_SGB14330|t__SGB14330													0.00159041	0.00904615	0.860446	0.92609	12222	119
s__Eggerthellaceae_unclassified_SGB63096|t__SGB63096													0.00403379	0.00904609	0.655667	0.794774	12222	57
s__Emergencia_sp_1XD21_50|t__SGB82512																			-0.0182975	0.010926	0.0940342	0.188913	8376	215
s__Enorma_burkinafasonensis|t__SGB86218													0.0205461	0.00904425	0.02312	0.0761258	12222	51
s__Enterococcus_avium|t__SGB7931																			-0.0107015	0.0109272	0.327438	0.480263	8376	47
s__Enterococcus_hirae|t__SGB7970													0.00906721	0.00904579	0.316186	0.510321	12222	51
s__Erysipelotrichaceae_bacterium|t__SGB6823													-0.00186713	0.00904615	0.836481	0.914792	12222	54
s__Escherichia_marmotae|t__SGB10064													0.0115919	0.00904555	0.200043	0.374749	12222	170
s__Eubacteriaceae_bacterium|t__SGB3972																			0.0129644	0.0109269	0.235471	0.376802	8376	195
s__Eubacterium_sp_An11|t__SGB4681																			0.0118795	0.010927	0.276994	0.42583	8376	61
s__Extibacter_muris|t__SGB4633																			0.015482	0.0109265	0.156544	0.276202	8376	120
s__Ezakiella_coagulans|t__SGB6728																			-0.0177562	0.0109261	0.104174	0.204046	8376	53
s__Finegoldia_magna|t__SGB6683																			-0.00168385	0.0109278	0.877544	0.917405	8376	51
s__Finegoldia_magna|t__SGB6686_group																			-0.00155726	0.0109278	0.886685	0.922322	8376	71
s__Flavonifractor_SGB15137|t__SGB15137																			0.0128461	0.0109269	0.239774	0.381348	8376	46
s__Flavonifractor_sp_An112|t__SGB15138													0.0124335	0.00904546	0.169295	0.334577	12222	43
s__Fusobacteriaceae_unclassified_SGB59307|t__SGB59307_group																			0.00469713	0.0109277	0.667325	0.76735	8376	130
s__Fusobacteriaceae_unclassified_SGB6035|t__SGB6035_group																			-0.0139715	0.0109268	0.201056	0.334026	8376	72
s__Fusobacterium_gonidiaformans|t__SGB5985													-0.00660949	0.00904597	0.465003	0.647053	12222	53
s__Fusobacterium_mortiferum|t__SGB6031																			-0.00197397	0.0109278	0.856656	0.903414	8376	77
s__Fusobacterium_ulcerans|t__SGB6039_group																			-0.053719	0.010912	8.68952e-07	8.24188e-06	8376	59
s__GGB1095_SGB1407|t__SGB1407													-0.00468287	0.00904606	0.604698	0.756165	12222	61
s__GGB1109_SGB1423|t__SGB1423													0.00405443	0.00904609	0.654019	0.793826	12222	142
s__GGB1110_SGB1424|t__SGB1424													0.0239292	0.00904357	0.00815568	0.0328737	12222	104
s__GGB1116_SGB1430|t__SGB1430													-0.00198856	0.00904614	0.826011	0.907672	12222	76
s__GGB1123_SGB1437|t__SGB1437													0.00805555	0.00904587	0.373203	0.565456	12222	51
s__GGB1154_SGB1482|t__SGB1482													0.0225326	0.00904387	0.0127344	0.0468974	12222	61
s__GGB1219_SGB1586|t__SGB1586													-0.001491	0.00904615	0.869087	0.93102	12222	51
s__GGB1219_SGB1587|t__SGB1587													-0.0034531	0.00904611	0.702674	0.828736	12222	166
s__GGB1221_SGB1590|t__SGB1590													-0.00181007	0.00904615	0.841411	0.916903	12222	82
s__GGB1222_SGB1592|t__SGB1592													-0.0152816	0.00904511	0.0911513	0.217671	12222	93
s__GGB1227_SGB1600|t__SGB1600													-0.0123251	0.00904548	0.173045	0.340519	12222	154
s__GGB12293_SGB19125|t__SGB19125													-0.0126377	0.00904544	0.1624	0.32658	12222	143
s__GGB1239_SGB1657|t__SGB1657													-0.00395957	0.00904609	0.661604	0.799377	12222	94
s__GGB1243_SGB1663|t__SGB1663													0.0053835	0.00904603	0.551773	0.719226	12222	62
s__GGB1246_SGB1667|t__SGB1667													0.00851543	0.00904583	0.346537	0.539973	12222	70
s__GGB1249_SGB1670|t__SGB1670													0.0160325	0.009045	0.076332	0.191386	12222	97
s__GGB1250_SGB1672|t__SGB1672_group													0.00701583	0.00904594	0.438013	0.620801	12222	59
s__GGB1250_SGB1673|t__SGB1673													0.00481042	0.00904606	0.594895	0.751462	12222	75
s__GGB1256_SGB1684|t__SGB1684													0.00183633	0.00904615	0.839142	0.916063	12222	144
s__GGB1264_SGB1697|t__SGB1697													0.0198127	0.00904439	0.0284988	0.0904271	12222	67
s__GGB12693_SGB19690|t__SGB19690													-0.0123103	0.00904548	0.173558	0.341163	12222	41
s__GGB12785_SGB19823|t__SGB19823																			-0.011475	0.0109271	0.293682	0.44407	8376	44
s__GGB13418_SGB20686|t__SGB20686													0.0082372	0.00904586	0.362522	0.553845	12222	83
s__GGB13431_SGB20700|t__SGB20700													-0.000357906	0.00904616	0.968441	0.981094	12222	77
s__GGB13472_SGB20758|t__SGB20758													-0.00506908	0.00904605	0.575242	0.736727	12222	66
s__GGB13743_SGB21118|t__SGB21118													-0.00283231	0.00904613	0.754212	0.861823	12222	104
s__GGB1380_SGB1883|t__SGB1883_group													0.00116045	0.00904616	0.897929	0.944517	12222	90
s__GGB1392_SGB1913|t__SGB1913													0.0125489	0.00904545	0.165371	0.329246	12222	53
s__GGB1407_SGB1931|t__SGB1931													0.00829042	0.00904585	0.359429	0.551625	12222	131
s__GGB1408_SGB1933|t__SGB1933													0.00925	0.00904578	0.306528	0.499709	12222	65
s__GGB1421_SGB1958|t__SGB1958													0.02001	0.00904435	0.0269555	0.0867305	12222	82
s__GGB1421_SGB1959|t__SGB1959													0.0108082	0.00904563	0.232168	0.415817	12222	110
s__GGB1525_SGB2107|t__SGB2107													-0.0114618	0.00904557	0.205136	0.380789	12222	77
s__GGB1536_SGB2119|t__SGB2119													-0.00679452	0.00904595	0.4526	0.634124	12222	79
s__GGB1559_SGB2146|t__SGB2146																			-0.0106484	0.0109272	0.329843	0.482015	8376	40
s__GGB1567_SGB2154|t__SGB2154													0.0169178	0.00904487	0.0614474	0.161685	12222	90
s__GGB1573_SGB2160|t__SGB2160													-0.0116518	0.00904555	0.197727	0.372604	12222	56
s__GGB1582_SGB2173|t__SGB2173													-0.00504537	0.00904605	0.57703	0.738501	12222	67
s__GGB1617_SGB2214|t__SGB2214													0.0164395	0.00904494	0.0691603	0.176412	12222	45
s__GGB1621_SGB2219|t__SGB2219													0.0175851	0.00904476	0.0518903	0.141828	12222	52
s__GGB1630_SGB2238|t__SGB2238													0.00607997	0.009046	0.501522	0.678312	12222	87
s__GGB1671_SGB2287|t__SGB2287													0.0184689	0.00904462	0.0411748	0.119485	12222	68
s__GGB18381_SGB27144|t__SGB27144													0.00125672	0.00904616	0.889514	0.941355	12222	66
s__GGB18384_SGB72500|t__SGB72500_group													-0.00280629	0.00904613	0.756399	0.863246	12222	61
s__GGB25442_SGB37397|t__SGB37397													0.0107932	0.00904564	0.232815	0.416568	12222	79
s__GGB2658_SGB3579|t__SGB3579													-0.00131547	0.00904615	0.884384	0.940009	12222	94
s__GGB3003_SGB3994|t__SGB3994													-0.0249172	0.00904335	0.00587243	0.0253413	12222	55
s__GGB3100_SGB4108|t__SGB4108													0.0126936	0.00904543	0.160546	0.324991	12222	287
s__GGB3103_SGB4112|t__SGB4112													0.0160775	0.00904499	0.0755096	0.190226	12222	47
s__GGB3161_SGB4175|t__SGB4175													0.0144236	0.00904522	0.110826	0.246969	12222	43
s__GGB31790_SGB45159|t__SGB45159													-0.00998981	0.00904571	0.269455	0.457151	12222	47
s__GGB3183_SGB4206|t__SGB4206													0.00899814	0.0090458	0.319887	0.51193	12222	66
s__GGB3185_SGB4208|t__SGB4208													-0.0104877	0.00904567	0.246308	0.43269	12222	300
s__GGB3226_SGB4260|t__SGB4260													0.00521491	0.00904604	0.564298	0.727794	12222	377
s__GGB3329_SGB4407|t__SGB4407													-0.0146923	0.00904519	0.104333	0.238586	12222	44
s__GGB3360_SGB4444|t__SGB4444													0.000520174	0.00904616	0.954146	0.9776	12222	246
s__GGB33657_SGB66068|t__SGB66068																			0.00642548	0.0109276	0.556545	0.678872	8376	60
s__GGB34476_SGB65958|t__SGB65958																			-0.0151227	0.0109266	0.166387	0.28965	8376	119
s__GGB3528_SGB4713|t__SGB4713													-0.00817989	0.00904586	0.365871	0.557315	12222	158
s__GGB3623_SGB4900|t__SGB4900													0.0106619	0.00904565	0.238548	0.424595	12222	280
s__GGB36331_SGB53806|t__SGB53806																			-0.0128982	0.0109269	0.237874	0.379869	8376	44
s__GGB3717_SGB5040|t__SGB5040													0.00868896	0.00904582	0.336798	0.53203	12222	92
s__GGB3725_SGB5055|t__SGB5055													-0.0214216	0.00904409	0.0178724	0.0613349	12222	45
s__GGB3743_SGB5086|t__SGB5086																			-0.0226785	0.010925	0.0379397	0.0946979	8376	72
s__GGB3751_SGB5099|t__SGB5099													-0.0168551	0.00904488	0.0624167	0.163532	12222	91
s__GGB3859_SGB5234|t__SGB5234_group													0.0029896	0.00904612	0.74104	0.852079	12222	61
s__GGB3862_SGB5239|t__SGB5239													0.00575246	0.00904601	0.524847	0.699541	12222	60
s__GGB38987_SGB53576|t__SGB53576																			0.0207067	0.0109255	0.0580913	0.129876	8376	86
s__GGB42184_SGB59334|t__SGB59334													0.00746406	0.00904591	0.409314	0.594835	12222	121
s__GGB4237_SGB5728|t__SGB5728													0.00375073	0.0090461	0.678425	0.810046	12222	72
s__GGB4250_SGB5750|t__SGB5750													0.0103568	0.00904568	0.252255	0.437274	12222	42
s__GGB4261_SGB5798|t__SGB5798													0.00383773	0.0090461	0.671397	0.805723	12222	76
s__GGB4262_SGB5800|t__SGB5800													0.00238645	0.00904614	0.791932	0.885994	12222	95
s__GGB4263_SGB5801|t__SGB5801													0.0217964	0.00904401	0.0159658	0.0559322	12222	282
s__GGB4269_SGB5815|t__SGB5815													0.0137734	0.0090453	0.127857	0.274747	12222	49
s__GGB42711_SGB59916|t__SGB59916													-0.00838644	0.00904584	0.353891	0.545408	12222	56
s__GGB4542_SGB6263|t__SGB6263													0.00304188	0.00904612	0.736678	0.850466	12222	188
s__GGB4550_SGB6272|t__SGB6272													0.00335528	0.00904611	0.710712	0.832873	12222	511
s__GGB4557_SGB6288|t__SGB6288													0.00432214	0.00904608	0.632807	0.77734	12222	175
s__GGB4568_SGB6309|t__SGB6309													0.00781372	0.00904589	0.387722	0.577645	12222	105
s__GGB4569_SGB6311|t__SGB6311													0.00965631	0.00904574	0.285768	0.477321	12222	72
s__GGB4576_SGB6326|t__SGB6326													-0.00111549	0.00904616	0.901863	0.944616	12222	63
s__GGB4590_SGB6349|t__SGB6349													0.0136682	0.00904532	0.130795	0.279577	12222	87
s__GGB4610_SGB6384|t__SGB6384													-0.00332552	0.00904611	0.713164	0.833616	12222	56
s__GGB4638_SGB6417|t__SGB6417													-0.00617151	0.00904599	0.495102	0.674103	12222	195
s__GGB4640_SGB6419|t__SGB6419													-0.00188134	0.00904615	0.835255	0.913996	12222	219
s__GGB4641_SGB6420|t__SGB6420													0.0031624	0.00904612	0.726655	0.843472	12222	388
s__GGB4662_SGB6450|t__SGB6450													-0.0112698	0.00904559	0.212829	0.389161	12222	101
s__GGB4672_SGB6461|t__SGB6461													0.00200204	0.00904614	0.824852	0.906941	12222	68
s__GGB4673_SGB6462|t__SGB6462													-0.0113861	0.00904558	0.208145	0.383656	12222	77
s__GGB4674_SGB6463|t__SGB6463													-0.00258827	0.00904613	0.774792	0.873905	12222	206
s__GGB4678_SGB6468|t__SGB6468													-0.0130357	0.00904539	0.14957	0.309258	12222	130
s__GGB4686_SGB6483|t__SGB6483													-0.0103764	0.00904568	0.251358	0.437027	12222	182
s__GGB4691_SGB6489|t__SGB6489													0.0141968	0.00904525	0.116551	0.256917	12222	81
s__GGB4693_SGB6491|t__SGB6491													-0.00293575	0.00904612	0.745542	0.855111	12222	334
s__GGB4701_SGB6508|t__SGB6508													0.0048811	0.00904605	0.589494	0.748189	12222	374
s__GGB4714_SGB6528|t__SGB6528													-0.0103311	0.00904568	0.253435	0.438491	12222	111
s__GGB4751_SGB6580|t__SGB6580													0.0160167	0.009045	0.0766221	0.191451	12222	225
s__GGB4771_SGB6605|t__SGB6605													-0.000993801	0.00904616	0.912523	0.953057	12222	41
s__GGB4888_SGB6837|t__SGB6837													0.0103755	0.00904568	0.251398	0.437027	12222	56
s__GGB4964_SGB6927|t__SGB6927													0.00942474	0.00904576	0.29748	0.489761	12222	57
s__GGB52382_SGB73196|t__SGB73196													-0.00412767	0.00904609	0.648187	0.789883	12222	44
s__GGB5975_SGB8592|t__SGB8592													0.000181561	0.00904616	0.983987	0.990448	12222	47
s__GGB6009_SGB8636|t__SGB8636													0.0111898	0.0090456	0.216095	0.391618	12222	56
s__GGB6015_SGB8647|t__SGB8647													0.00743518	0.00904591	0.411128	0.596527	12222	83
s__GGB6038_SGB8672|t__SGB8672													0.0215695	0.00904406	0.0170971	0.059051	12222	92
s__GGB6127_SGB8773|t__SGB8773													-0.0158548	0.00904503	0.0796488	0.197397	12222	163
s__GGB6133_SGB8780|t__SGB8780													-0.00921185	0.00904578	0.308528	0.501187	12222	125
s__GGB6521_SGB9212|t__SGB9212													0.0226707	0.00904384	0.0121972	0.0452828	12222	366
s__GGB6522_SGB9214|t__SGB9214													0.0146305	0.00904519	0.105797	0.240139	12222	158
s__GGB6546_SGB9245|t__SGB9245													0.0212813	0.00904411	0.0186355	0.0630582	12222	178
s__GGB6567_SGB9277|t__SGB9277													0.0184846	0.00904462	0.0410038	0.119367	12222	42
s__GGB6574_SGB9290|t__SGB9290													0.0197984	0.00904439	0.0286137	0.0906347	12222	127
s__GGB6580_SGB9301|t__SGB9301													0.0117234	0.00904554	0.194987	0.370765	12222	119
s__GGB6582_SGB9303|t__SGB9303													-0.00266402	0.00904613	0.768387	0.870427	12222	47
s__GGB6624_SGB9359|t__SGB9359													-0.00117021	0.00904616	0.897075	0.944517	12222	62
s__GGB9054_SGB13959|t__SGB13959													0.00427265	0.00904608	0.636707	0.780435	12222	130
s__GGB9145_SGB14079|t__SGB14079													-0.00152021	0.00904615	0.866546	0.929383	12222	51
s__GGB9146_SGB14080|t__SGB14080													-0.00355615	0.00904611	0.694243	0.821976	12222	145
s__GGB9169_SGB14107|t__SGB14107													0.0206323	0.00904424	0.0225499	0.0743821	12222	55
s__GGB9284_SGB14237|t__SGB14237													-0.00179224	0.00904615	0.842953	0.917645	12222	231
s__GGB9285_SGB14238|t__SGB14238													0.0119095	0.00904552	0.187993	0.361783	12222	133
s__GGB9303_SGB14264|t__SGB14264													-0.00323668	0.00904612	0.720501	0.838221	12222	173
s__GGB9331_SGB14294|t__SGB14294													-0.00974927	0.00904573	0.281155	0.471333	12222	126
s__GGB9358_SGB14333|t__SGB14333													0.00614205	0.00904599	0.497164	0.675907	12222	136
s__GGB9379_SGB14372|t__SGB14372													0.000110102	0.00904616	0.990289	0.99354	12222	98
s__GGB9478_SGB14872|t__SGB14872																			-0.0174202	0.0109262	0.110894	0.214523	8376	115
s__GGB9510_SGB14907|t__SGB14907													0.0107223	0.00904564	0.235902	0.421681	12222	61
s__GGB9540_SGB14943|t__SGB14943													0.0223158	0.00904391	0.0136196	0.0489773	12222	346
s__GGB9580_SGB14996|t__SGB14996																			0.012421	0.010927	0.255685	0.399776	8376	202
s__GGB9589_SGB15011|t__SGB15011													0.0276736	0.0090427	0.00221575	0.0113511	12222	298
s__GGB9595_SGB15017|t__SGB15017													-0.0194068	0.00904446	0.0319154	0.0985402	12222	122
s__GGB9604_SGB15036|t__SGB15036													-0.0047352	0.00904606	0.600668	0.753505	12222	118
s__GGB9628_SGB15082|t__SGB15082													0.00264438	0.00904613	0.770046	0.871768	12222	196
s__GGB9635_SGB15104|t__SGB15104													-0.0321345	0.00904149	0.000380686	0.00245837	12222	63
s__GGB9636_SGB15109|t__SGB15109													0.00145186	0.00904615	0.872494	0.9331	12222	260
s__GGB9673_SGB15171|t__SGB15171													-0.00203844	0.00904614	0.82172	0.905126	12222	108
s__GGB9676_SGB15177|t__SGB15177													-0.0164743	0.00904494	0.0685734	0.175158	12222	40
s__GGB9686_SGB15190|t__SGB15190													-0.00269263	0.00904613	0.765971	0.868764	12222	96
s__GGB9717_SGB15270|t__SGB15270													0.0154526	0.00904508	0.0875873	0.210769	12222	113
s__GGB9727_SGB15285|t__SGB15285													0.0191117	0.00904451	0.0346145	0.104241	12222	85
s__GGB9729_SGB15288|t__SGB15288_group													0.00764024	0.0090459	0.398346	0.583519	12222	51
s__Gemmiger_sp_An50|t__SGB15282																			-0.00284868	0.0109278	0.794343	0.863397	8376	69
s__Gordonibacter_massiliensis|t__SGB33566																			0.0140545	0.0109267	0.198393	0.330655	8376	65
s__Haemophilus_sputorum|t__SGB9631													-0.0244865	0.00904345	0.00678551	0.0283477	12222	57
s__Hafnia_alvei|t__SGB10209_group													0.0239052	0.00904358	0.00821993	0.03306	12222	333
s__Klebsiella_aerogenes|t__SGB10116													-0.00770106	0.00904589	0.394601	0.58222	12222	52
s__Kytococcus_sedentarius|t__SGB17151																			-0.00732387	0.0109275	0.502735	0.630433	8376	73
s__Lachnoclostridium_sp_An76|t__SGB4603																			0.00418534	0.0109277	0.701728	0.796377	8376	47
s__Lachnospiraceae_bacterium_2_1_46FAA|t__SGB4549																			-0.0178393	0.0109261	0.102564	0.202412	8376	96
s__Lachnospiraceae_bacterium_UBA1818|t__SGB4604																			0.0148171	0.0109266	0.175118	0.301735	8376	64
s__Lachnospiraceae_bacterium|t__SGB4591																			0.00902234	0.0109274	0.409018	0.551633	8376	219
s__Lachnospiraceae_bacterium|t__SGB4605																			0.0174955	0.0109261	0.109359	0.212341	8376	99
s__Lachnospiraceae_bacterium|t__SGB4657													-0.00509727	0.00904605	0.573118	0.735034	12222	123
s__Lachnospiraceae_bacterium|t__SGB47543																			0.0173898	0.0109262	0.111518	0.215386	8376	41
s__Lachnospiraceae_bacterium|t__SGB4973													-0.00911598	0.00904579	0.31359	0.506717	12222	57
s__Lachnospiraceae_bacterium|t__SGB5057													-0.00741627	0.00904591	0.412319	0.597194	12222	169
s__Lachnospiraceae_unclassified_SGB20550|t__SGB20550													-0.00765584	0.0090459	0.397384	0.582785	12222	76
s__Lachnospiraceae_unclassified_SGB4550|t__SGB4550																			-0.0245677	0.0109245	0.0245472	0.0670442	8376	47
s__Lachnospiraceae_unclassified_SGB4890|t__SGB4890													0.0116443	0.00904555	0.198015	0.372604	12222	89
s__Lachnospiraceae_unclassified_SGB4892|t__SGB4892													-0.00405587	0.00904609	0.653904	0.793826	12222	107
s__Lachnospiraceae_unclassified_SGB71704|t__SGB71704													-0.0251676	0.0090433	0.00539396	0.0237231	12222	158
s__Lacticaseibacillus_casei|t__SGB7143																			0.000841763	0.0109278	0.938602	0.964968	8376	130
s__Lactobacillus_iners|t__SGB7025																			-0.00859079	0.0109274	0.431791	0.573645	8376	53
s__Lactobacillus_kefiranofaciens|t__SGB7046													-0.0026094	0.00904613	0.773003	0.872961	12222	235
s__Lactobacillus_mucosae|t__SGB7088_group													-0.00852465	0.00904583	0.346015	0.539618	12222	99
s__Lactococcus_laudensis|t__SGB7991													0.00301259	0.00904612	0.739121	0.851474	12222	55
s__Lactococcus_raffinolactis|t__SGB7989													-0.0012793	0.00904616	0.887541	0.940896	12222	80
s__Latilactobacillus_fuchuensis|t__SGB7251																			0.0111022	0.0109271	0.309647	0.462403	8376	41
s__Lentilactobacillus_kefiri|t__SGB7221													0.00137082	0.00904615	0.879556	0.938129	12222	156
s__Lentisphaeria_bacterium|t__SGB9209													-0.0114275	0.00904557	0.206498	0.381388	12222	101
s__Lentisphaeria_bacterium|t__SGB9210													-0.0128443	0.00904542	0.155638	0.318373	12222	70
s__Leuconostoc_pseudomesenteroides|t__SGB7124													0.00854371	0.00904583	0.344937	0.538855	12222	119
s__Levilactobacillus_brevis|t__SGB7196													0.00300246	0.00904612	0.739966	0.851913	12222	78
s__Levyella_massiliensis|t__SGB5300																			-0.0142399	0.0109267	0.192535	0.323302	8376	119
s__Ligilactobacillus_animalis|t__SGB7076																			0.00869535	0.0109274	0.426207	0.569125	8376	113
s__Mailhella_massiliensis|t__SGB35190													0.0165803	0.00904492	0.0668103	0.171611	12222	65
s__Mediterranea_massiliensis|t__SGB1824													0.0147706	0.00904518	0.102498	0.236418	12222	147
s__Mediterraneibacter_SGB4586|t__SGB4586																			-0.0102006	0.0109273	0.350589	0.49834	8376	53
s__Mediterraneibacter_sp_NSJ_55|t__SGB79652																			-0.00265992	0.0109278	0.807694	0.871753	8376	49
s__Megasphaera_elsdenii|t__SGB5862													0.00261796	0.00904613	0.772279	0.872961	12222	90
s__Megasphaera_hexanoica|t__SGB5852													0.0295173	0.00904222	0.00110003	0.00628493	12222	73
s__Megasphaera_hominis|t__SGB5851													-0.00373644	0.0090461	0.679582	0.810899	12222	51
s__Megasphaera_micronuciformis|t__SGB5868													-0.00582669	0.00904601	0.519511	0.694449	12222	44
s__Megasphaera_sp_MJR8396C|t__SGB5855																			-0.0168785	0.0109263	0.122442	0.231333	8376	153
s__Methanomassiliicoccaceae_archaeon_DOK|t__SGB381													0.0090245	0.00904579	0.318471	0.511898	12222	74
s__Methanomassiliicoccales_archaeon|t__SGB372													0.0101165	0.0090457	0.26343	0.449831	12222	42
s__Methanomassiliicoccales_archaeon|t__SGB376													0.0149502	0.00904515	0.0983892	0.229575	12222	47
s__Methanosphaera_cuniculi|t__SGB696													-0.00434318	0.00904608	0.631152	0.77734	12222	42
s__Microbacterium_SGB47860|t__SGB47860													-0.0173396	0.0090448	0.055251	0.149015	12222	75
s__Mitsuokella_multacida|t__SGB5906_group													0.00436121	0.00904608	0.629736	0.776166	12222	124
s__Mobiluncus_SGB15488|t__SGB15488																			-0.00654059	0.0109276	0.549497	0.672944	8376	80
s__Muribaculum_intestinale|t__SGB2088													-0.00154888	0.00904615	0.864054	0.92806	12222	61
s__Neisseria_subflava|t__SGB9450_group													-0.0185038	0.00904461	0.040794	0.118945	12222	51
s__Olsenella_sp_An188|t__SGB14364													0.0182237	0.00904466	0.0439418	0.125419	12222	63
s__Opitutales_bacterium|t__SGB8772													-0.00119324	0.00904616	0.895061	0.944501	12222	66
s__Opitutales_unclassified_SGB8775|t__SGB8775													0.00934267	0.00904577	0.301708	0.494046	12222	48
s__Parabacteroides_bouchesdurhonensis|t__SGB21587													0.00474243	0.00904606	0.600112	0.753505	12222	53
s__Parabacteroides_chinchillae|t__SGB1951													0.00706968	0.00904594	0.434505	0.617245	12222	40
s__Paraeggerthella_hongkongensis|t__SGB14804																			-0.0117438	0.0109271	0.282521	0.432448	8376	54
s__Pediococcus_acidilactici|t__SGB7168																			-0.00414931	0.0109277	0.704174	0.797172	8376	203
s__Peptacetobacter_hiranonis|t__SGB6131																			-0.00297789	0.0109278	0.785239	0.85877	8376	79
s__Peptococcaceae_bacterium|t__SGB51830													0.0182211	0.00904466	0.0439719	0.125419	12222	135
s__Peptococcus_niger|t__SGB4050																			-0.00319303	0.0109278	0.770146	0.847593	8376	61
s__Peptoniphilus_coxii|t__SGB6734																			-0.00684025	0.0109276	0.531356	0.656851	8376	44
s__Peptoniphilus_harei|t__SGB6697																			-0.00657561	0.0109276	0.547361	0.671622	8376	48
s__Peptoniphilus_sp_Marseille_P3761|t__SGB29485																			-0.0132475	0.0109269	0.225402	0.364415	8376	44
s__Phocaeicola_barnesiae|t__SGB1897													0.0081078	0.00904587	0.370111	0.561907	12222	112
s__Porphyromonas_sp_HMSC065F10|t__SGB1990																			-0.0131562	0.0109269	0.228614	0.367331	8376	42
s__Prevotella_SGB1589|t__SGB1589													0.0165056	0.00904493	0.0680491	0.174305	12222	61
s__Prevotella_buccae|t__SGB1531													-0.0392639	0.00903919	1.41202e-05	0.000128201	12222	63
s__Prevotella_colorans|t__SGB1502																			-0.0014937	0.0109278	0.891281	0.92497	8376	41
s__Prevotella_sp_Marseille_P4119|t__SGB1676													-0.00749435	0.00904591	0.407415	0.592545	12222	45
s__Rikenella_microfusus|t__SGB2284													0.00601078	0.009046	0.506403	0.68274	12222	43
s__Rikenellaceae_bacterium|t__SGB2241													0.000550711	0.00904616	0.951458	0.975936	12222	93
s__Rikenellaceae_bacterium|t__SGB2278													0.0162453	0.00904497	0.0725091	0.18317	12222	307
s__Rikenellaceae_bacterium|t__SGB48104																			-0.020939	0.0109254	0.0553305	0.125314	8376	67
s__Rikenellaceae_unclassified_SGB2227|t__SGB2227													0.0171375	0.00904483	0.0581526	0.155243	12222	217
s__Roseburia_SGB4949|t__SGB4949													-0.00430393	0.00904608	0.634241	0.778579	12222	61
s__Ruminococcaceae_bacterium|t__SGB14867																			0.0123969	0.010927	0.256606	0.400788	8376	84
s__Ruminococcaceae_bacterium|t__SGB14905													-0.00832741	0.00904585	0.357289	0.548801	12222	106
s__Ruminococcaceae_bacterium|t__SGB14908													-0.00298166	0.00904612	0.741703	0.852308	12222	115
s__Ruminococcaceae_bacterium|t__SGB14911																			-0.00663022	0.0109276	0.544039	0.668305	8376	96
s__Ruminococcaceae_bacterium|t__SGB15353													-0.00962556	0.00904574	0.287305	0.478581	12222	216
s__Ruminococcaceae_bacterium|t__SGB4241													0.0109498	0.00904562	0.226107	0.406949	12222	45
s__Ruminococcaceae_bacterium|t__SGB42516													0.00112645	0.00904616	0.900903	0.944616	12222	71
s__Ruminococcaceae_bacterium|t__SGB4252																			0.0252584	0.0109243	0.020795	0.0589568	8376	129
s__Ruminococcaceae_bacterium|t__SGB4301													-0.00939958	0.00904576	0.298772	0.490585	12222	366
s__Ruminococcaceae_unclassified_SGB15251|t__SGB15251													-0.0109059	0.00904562	0.227976	0.409508	12222	70
s__Ruminococcaceae_unclassified_SGB4193|t__SGB4193													-0.00811984	0.00904586	0.3694	0.561413	12222	94
s__Ruminococcaceae_unclassified_SGB69292|t__SGB69292													-0.0113622	0.00904558	0.209102	0.385034	12222	44
s__Sanguibacteroides_SGB1777|t__SGB1777													-0.0015581	0.00904615	0.863253	0.928022	12222	68
s__Scardovia_wiggsiae|t__SGB15494																			-0.00879578	0.0109274	0.420883	0.565393	8376	45
s__Staphylococcus_equorum|t__SGB7843													0.00456513	0.00904607	0.613811	0.763206	12222	124
s__Streptococcus_intermedius|t__SGB8025																			-0.0246194	0.0109245	0.0242472	0.0663408	8376	41
s__Streptococcus_sobrinus|t__SGB7995													0.012842	0.00904542	0.155714	0.318373	12222	40
s__Streptococcus_suis|t__SGB29821																			-0.00446981	0.0109277	0.682525	0.779803	8376	42
s__Succinatimonas_hippei|t__SGB3683													0.00854694	0.00904583	0.344755	0.538855	12222	67
s__Synergistaceae_bacterium|t__SGB15503													0.0118253	0.00904553	0.191133	0.365881	12222	99

## Sheet: Table S5
	rho	rho_se	ci_low	ci_upp	pval	Qval	totn	I2
s__Lawsonibacter_asaccharolyticus|t__SGB15154	0.424941	0.00893863	0.407421	0.442461	0	0	22867	0.322927
s__Massilioclostridium_coli|t__SGB29305	0.316705	0.0235807	0.270487	0.362923	0	0	22867	0.885751
s__Clostridia_bacterium_12CBH8|t__SGB7259	0.30211	0.0135337	0.275584	0.328636	0	0	22347	0.647298
s__GGB3570_SGB4777|t__SGB4777	0.262153	0.0470957	0.169846	0.354461	2.6007e-08	2.69777e-07	22867	0.97318
s__GGB9494_SGB14891|t__SGB14891	0.241131	0.0154653	0.210819	0.271443	0	0	22867	0.699597
s__Clostridia_unclassified_SGB14844|t__SGB14844	0.212893	0.00646233	0.200227	0.225559	0	0	22867	0
s__GGB9557_SGB14966|t__SGB14966	0.210657	0.00700419	0.196929	0.224386	0	0	22867	0.0568755
s__GGB9619_SGB15067|t__SGB15067	0.179804	0.0273275	0.126242	0.233366	4.71745e-11	6.9488e-10	22867	0.911032
s__Clostridia_bacterium|t__SGB15395	0.172297	0.00651523	0.159527	0.185066	0	0	22867	0
s__GGB3571_SGB4778|t__SGB4778	0.147917	0.01803	0.112578	0.183255	2.22045e-16	5.36183e-15	22867	0.773736
s__GGB42389_SGB59559|t__SGB59559	0.14623	0.0207978	0.105466	0.186994	2.05014e-12	3.28245e-11	22347	0.84252
s__GGB58158_SGB79798|t__SGB79798	0.142432	0.0100617	0.122711	0.162153	0	0	22867	0.347212
s__GGB3677_SGB4990|t__SGB4990	0.135831	0.00905671	0.11808	0.153582	0	0	22347	0.281017
s__Clostridia_bacterium_UC5_1_1E11|t__SGB14895	0.123161	0.00817499	0.107138	0.139184	0	0	22867	0.16685
s__Candidatus_Pseudolachnospira_avium|t__SGB59819	0.121911	0.00664072	0.108896	0.134927	0	0	22347	0
s__GGB9522_SGB14921|t__SGB14921	0.12145	0.0125449	0.0968621	0.146038	0	0	22867	0.532858
s__GGB4566_SGB6305|t__SGB6305	0.120851	0.00656541	0.107983	0.133719	0	0	22867	0
s__Clostridium_sp_Marseille_P3244|t__SGB29302	0.117595	0.0102632	0.0974791	0.137711	0	0	22867	0.361889
s__Erysipelotrichaceae_bacterium|t__SGB4029	0.113359	0.00888632	0.095942	0.130776	0	0	22867	0.23584
s__GGB9621_SGB15073|t__SGB15073	0.106218	0.0144876	0.0778227	0.134614	2.27374e-13	4.18652e-12	22867	0.640431
s__Clostridia_bacterium|t__SGB15382	0.106037	0.0107177	0.08503	0.127043	0	0	22867	0.399151
s__Oscillibacter_sp_PC13|t__SGB7258	0.105066	0.0065774	0.0921738	0.117957	0	0	22867	0
s__Eggerthellaceae_unclassified_SGB14322|t__SGB14322_group	0.101796	0.0194686	0.0636374	0.139954	1.70683e-07	1.54243e-06	22867	0.806751
s__Massilistercora_timonensis|t__SGB4628	0.101281	0.00738294	0.0868108	0.115752	0	0	22867	0.0833659
s__Clostridia_bacterium|t__SGB15401	0.100894	0.0108755	0.0795778	0.12221	0	0	22347	0.443103
s__Adlercreutzia_equolifaciens|t__SGB14797_group	0.0986709	0.0242452	0.0511503	0.146191	4.70712e-05	0.00027958	22867	0.88087
s__Faecalibacterium_SGB15346|t__SGB15346	0.0960362	0.00658338	0.0831328	0.10894	0	0	22867	0
s__GGB45620_SGB63333|t__SGB63333	0.0945745	0.0113457	0.0723368	0.116812	0	0	22347	0.479136
s__Clostridia_bacterium|t__SGB53497	0.0938666	0.00658466	0.0809607	0.106773	0	0	22867	0
s__Clostridia_bacterium|t__SGB14861	0.0901052	0.0185968	0.0536554	0.126555	1.26487e-06	9.80607e-06	22867	0.785354
s__Clostridiales_bacterium_UBA1390|t__SGB4436	0.0897194	0.00658719	0.0768085	0.10263	0	0	22867	0
s__Lachnospiraceae_bacterium|t__SGB4781	0.0890363	0.00658783	0.0761241	0.101948	0	0	22867	0
s__GGB3569_SGB4776|t__SGB4776	0.0884518	0.00680448	0.075115	0.101789	0	0	21433	0
s__Enterocloster_bolteae|t__SGB4758_group	-0.0868613	0.0110463	-0.108512	-0.0652104	3.77476e-15	8.17679e-14	22867	0.423325
s__GGB45491_SGB63163|t__SGB63163	0.0862804	0.013121	0.0605632	0.111998	4.84079e-11	7.05989e-10	22867	0.566359
s__Clostridia_bacterium|t__SGB15390	0.08584	0.00659639	0.072911	0.0987689	0	0	22867	0.000722178
s__GGB9623_SGB15076|t__SGB15076	0.0855828	0.00658984	0.0726667	0.0984989	0	0	22867	0
s__Candidatus_Gastranaerophilales_bacterium|t__SGB8601	0.0853828	0.0144991	0.0569646	0.113801	3.88885e-09	4.51046e-08	22867	0.640043
s__Candidatus_Pseudobutyricicoccus_lothianensis|t__SGB14975	0.0853733	0.00658987	0.0724571	0.0982894	0	0	22867	0
s__Candidatus_Heteroscilispira_lomanii|t__SGB63278	0.0841524	0.00944082	0.0656484	0.102656	0	0	22347	0.314344
s__Clostridia_unclassified_SGB15402|t__SGB15402	0.083391	0.0120085	0.0598543	0.106928	3.80296e-12	5.77501e-11	22867	0.494161
s__Enterocloster_citroniae|t__SGB4761	-0.0831486	0.00659106	-0.0960671	-0.0702302	0	0	22867	0
s__Erysipelatoclostridium_ramosum|t__SGB6744	-0.0824094	0.0115374	-0.105023	-0.0597961	9.14602e-13	1.54852e-11	22867	0.460516
s__Clostridia_bacterium|t__SGB13983	0.0819629	0.0115764	0.0592731	0.104653	1.43974e-12	2.35637e-11	22867	0.463452
s__Lachnospiraceae_bacterium|t__SGB4832	0.0816086	0.0198537	0.0426954	0.120522	3.94801e-05	0.000239337	22867	0.813831
s__Clostridia_bacterium|t__SGB15403	0.0815898	0.00659191	0.0686696	0.0945099	0	0	22867	0
s__Candidatus_Avimicrobium_caecorum|t__SGB15350	0.0815601	0.0115582	0.058906	0.104214	1.70819e-12	2.76501e-11	22867	0.461987
s__Clostridiales_bacterium_BX7|t__SGB72833	0.0811418	0.00666855	0.0680715	0.0942122	0	0	22347	0
s__Enterocloster_aldensis|t__SGB4762	-0.0807053	0.0110838	-0.10243	-0.058981	3.30402e-13	5.86365e-12	22867	0.426273
s__Candidatus_Aristotella_avistercoris|t__SGB63343	0.079909	0.00831072	0.06362	0.096198	0	0	22347	0.196181
s__Coriobacteriia_bacterium|t__SGB14770	0.0795028	0.00659294	0.0665807	0.092425	0	0	22867	0
s__Clostridiales_bacterium_CHKCI006|t__SGB7261	0.0794039	0.0205814	0.0390643	0.119744	0.000114301	0.000614471	21433	0.84301
s__GGB3510_SGB4687|t__SGB4687	0.0789419	0.00659336	0.0660189	0.0918649	0	0	22867	0
s__GGB3034_SGB4030|t__SGB4030	0.0777766	0.00659396	0.0648524	0.0907007	0	0	22867	0
s__Clostridium_innocuum|t__SGB4037_group	-0.0772895	0.0162515	-0.109142	-0.0454365	1.97636e-06	1.47029e-05	22867	0.713431
s__Clostridia_bacterium|t__SGB53517	0.0743835	0.0141459	0.0466575	0.10211	1.45396e-07	1.33856e-06	22867	0.62174
s__Longicatena_caecimuris|t__SGB4041	-0.073525	0.00847127	-0.0901287	-0.0569213	0	0	22867	0.19196
s__Clostridia_unclassified_SGB66170|t__SGB66170	0.0732799	0.00896846	0.0557017	0.0908581	2.22045e-16	5.36183e-15	22867	0.240569
s__Haemophilus_parainfluenzae|t__SGB9712_group	-0.0718096	0.00659702	-0.0847398	-0.0588795	0	0	22867	0
s__Candidatus_Neoclostridium_roslinense|t__SGB14018	0.071553	0.00667319	0.0584736	0.0846325	0	0	22347	0
s__Lachnospiraceae_bacterium|t__SGB4597	0.0715137	0.00804012	0.0557551	0.0872723	0	0	21433	0.17898
s__Agathobaculum_butyriciproducens|t__SGB14993_group	0.0710354	0.00659717	0.0581049	0.0839658	0	0	22867	0
s__Clostridia_unclassified_SGB6317|t__SGB6317	0.0709262	0.012991	0.0454638	0.0963886	4.77124e-08	4.78098e-07	22867	0.5573
s__Ruminococcus_gnavus|t__SGB4584	-0.0705751	0.00659762	-0.0835065	-0.0576438	0	0	22867	0
s__Clostridia_bacterium|t__SGB3952	0.0701143	0.0128666	0.0448958	0.0953328	5.05608e-08	4.99839e-07	22867	0.549767
s__Clostridia_bacterium|t__SGB14042	0.0697235	0.0111605	0.0478488	0.0915981	4.1754e-10	5.64253e-09	22867	0.43132
s__Enterocloster_clostridioformis|t__SGB4760	-0.0691847	0.0111239	-0.0909875	-0.0473818	4.98912e-10	6.68089e-09	22867	0.428303
s__Mediterraneibacter_butyricigenes|t__SGB25493	0.0685104	0.0129352	0.0431574	0.0938633	1.1808e-07	1.12215e-06	22867	0.554045
s__GGB2980_SGB3962|t__SGB3962	0.0684898	0.0124158	0.0441548	0.0928248	3.46139e-08	3.54071e-07	22867	0.520714
s__Ruminococcaceae_bacterium|t__SGB14906	0.0678038	0.0170637	0.0343589	0.101249	7.08043e-05	0.000399597	22867	0.740841
s__Lachnospiraceae_bacterium|t__SGB4722	0.0670139	0.00961558	0.0481674	0.0858605	3.18501e-12	4.9088e-11	22867	0.300838
s__GGB3005_SGB3996|t__SGB3996	0.0662741	0.0112328	0.0442577	0.0882904	3.63441e-09	4.26536e-08	22867	0.436767
s__GGB9694_SGB15203|t__SGB15203	0.0661662	0.00659985	0.0532305	0.0791019	0	0	22867	0
s__Clostridia_bacterium|t__SGB14013	0.0660984	0.00667568	0.0530141	0.0791828	0	0	22347	0
s__Clostridiaceae_bacterium|t__SGB4629	0.0657372	0.0110089	0.0441598	0.0873146	2.3539e-09	2.83139e-08	22867	0.419045
s__Actinomyces_bouchesdurhonensis|t__SGB17152	0.0636789	0.00680496	0.0503412	0.0770166	0	0	21512	0
s__Candidatus_Pararuminococcus_gallinarum|t__SGB63327	0.0636419	0.00660051	0.0507049	0.0765789	0	0	22867	0
s__Lachnospiraceae_bacterium_OM04_12BH|t__SGB4893	0.0634107	0.0155859	0.0328623	0.0939591	4.73238e-05	0.000279952	22867	0.687266
s__Clostridia_bacterium|t__SGB14954	0.0633582	0.00669125	0.0502433	0.076473	0	0	22867	0.00937352
s__Angelakisella_massiliensis|t__SGB29321	0.0632785	0.0116966	0.0403531	0.0862038	6.30313e-08	6.18967e-07	22867	0.471135
s__Clostridia_bacterium|t__SGB14043	0.0630238	0.0164749	0.0307329	0.0953147	0.000130544	0.000686752	22867	0.720985
s__GGB9512_SGB14909|t__SGB14909	0.0615234	0.0118113	0.0383733	0.0846736	1.90008e-07	1.68603e-06	22867	0.479139
s__GGB51959_SGB72479|t__SGB72479	0.0612309	0.0121177	0.0374802	0.0849816	4.34892e-07	3.66055e-06	22867	0.500511
s__GGB9610_SGB15045|t__SGB15045	0.0606532	0.00660195	0.0477134	0.0735931	0	0	22867	0
s__Collinsella_aerofaciens|t__SGB14546_group	0.0602517	0.00678309	0.0469569	0.0735466	0	0	22867	0.0187188
s__Roseburia_faecis|t__SGB4925	0.0602366	0.011799	0.0371106	0.0833627	3.30385e-07	2.84595e-06	22867	0.478014
s__Alistipes_dispar|t__SGB2311	0.0601643	0.010369	0.039841	0.0804876	6.54078e-09	7.35463e-08	22867	0.36625
s__Clostridia_bacterium|t__SGB3991	0.0601425	0.00660225	0.0472021	0.0730829	0	0	22867	0
s__GGB9176_SGB14114|t__SGB14114	0.0599515	0.00660204	0.0470115	0.0728915	0	0	22867	0
s__Candidatus_Pseudoruminococcus_merdavium|t__SGB59562	0.05901	0.010117	0.0391806	0.0788394	5.45262e-09	6.17824e-08	22347	0.37591
s__Bittarella_massiliensis|t__SGB7263	0.0586024	0.00660252	0.0456615	0.0715434	0	0	22867	0
s__Lachnospiraceae_bacterium|t__SGB4648	0.058073	0.00660289	0.0451313	0.0710146	0	0	22867	0
s__Bacilli_unclassified_SGB6571|t__SGB6571	0.0579699	0.0151978	0.0281822	0.0877576	0.000136535	0.000713177	22867	0.670591
s__Alistipes_inops|t__SGB2286	0.0578791	0.0105704	0.037161	0.0785971	4.36141e-08	4.40025e-07	22867	0.38352
s__GGB9454_SGB14846|t__SGB14846	0.0577397	0.0143976	0.0295205	0.0859589	6.06205e-05	0.000351551	20598	0.75872
s__Clostridium_symbiosum|t__SGB4699	-0.0571215	0.00660353	-0.0700644	-0.0441786	0	0	22867	0
s__GGB9818_SGB15459|t__SGB15459	0.0571046	0.0133759	0.0308878	0.0833214	1.96162e-05	0.000125629	22867	0.579373
s__Veillonella_parvula|t__SGB6939	-0.0569997	0.00660341	-0.0699424	-0.044057	0	0	22867	0
s__Massilimaliae_massiliensis|t__SGB29347	0.0569628	0.0117525	0.0339279	0.0799978	1.25434e-06	9.77587e-06	22867	0.474846
s__GGB9623_SGB15075|t__SGB15075	0.0563723	0.00660367	0.0434291	0.0693155	0	0	22867	0
s__Barnesiella_intestinihominis|t__SGB1965	0.0561697	0.0129177	0.0308511	0.0814883	1.37202e-05	9.18632e-05	22867	0.552078
s__Clostridia_bacterium|t__SGB6298	0.0560841	0.00854901	0.0393281	0.0728402	5.36979e-11	7.75461e-10	21512	0.247038
s__GGB9695_SGB15211|t__SGB15211	0.0560543	0.00667972	0.042962	0.0691465	0	0	22347	0
s__Lachnospiraceae_bacterium|t__SGB4767	0.0557007	0.0124713	0.0312569	0.0801445	7.95833e-06	5.47786e-05	22867	0.523837
s__Parasutterella_excrementihominis|t__SGB9262	0.0556096	0.00822995	0.0394789	0.0717403	1.40907e-11	2.10548e-10	22867	0.166922
s__Mediterraneibacter_massiliensis|t__SGB4595	0.0554096	0.0109404	0.0339665	0.0768527	4.0905e-07	3.46282e-06	22867	0.413242
s__Flavonifractor_sp_An10|t__SGB15134	0.0553425	0.00956251	0.0366	0.074085	7.14652e-09	7.97487e-08	22347	0.324485
s__Candidatus_Heteroclostridium_caecigallinarum|t__SGB61601	0.0552692	0.00668017	0.042176	0.0683623	2.22045e-16	5.36183e-15	22347	0
s__Blautia_hansenii|t__SGB4794_group	-0.0552484	0.0136864	-0.0820737	-0.028423	5.41995e-05	0.000319344	21433	0.647193
s__Traorella_massiliensis|t__SGB28999	0.0548476	0.0128964	0.0295707	0.0801245	2.10969e-05	0.000133947	21512	0.612109
s__Clostridia_bacterium|t__SGB3574	0.0545415	0.012589	0.029867	0.0792159	1.47451e-05	9.78356e-05	22867	0.531397
s__Intestinimonas_butyriciproducens|t__SGB15126	-0.0541683	0.00660416	-0.0671125	-0.0412242	2.22045e-16	5.36183e-15	22867	0
s__GGB9705_SGB15224|t__SGB15224	0.0533952	0.00660482	0.0404498	0.0663407	6.66134e-16	1.58261e-14	22867	0
s__Ruminococcus_lactaris|t__SGB4557	0.053124	0.012924	0.0277929	0.0784551	3.94833e-05	0.000239337	22867	0.552416
s__Candidatus_Neoruminococcus_faecicola|t__SGB63342	0.053015	0.013151	0.0272391	0.0787909	5.54773e-05	0.00032557	22347	0.593782
s__Dorea_sp_AF24_7LB|t__SGB4571	0.053015	0.00966538	0.0340709	0.0719591	4.13376e-08	4.19933e-07	22867	0.3046
s__Clostridia_bacterium|t__SGB14863	0.0527846	0.00668124	0.0396893	0.0658798	2.88658e-15	6.34617e-14	22347	0
s__Clostridia_bacterium|t__SGB14050	0.0526256	0.00755172	0.0378242	0.067427	3.19922e-12	4.9088e-11	22347	0.106855
s__Veillonella_rogosae|t__SGB6956	-0.0525527	0.00660503	-0.0654986	-0.0396069	1.77636e-15	4.0884e-14	22867	0
s__GGB9186_SGB14125|t__SGB14125	0.0525465	0.00660493	0.0396008	0.0654921	1.77636e-15	4.0884e-14	22867	0
s__Senegalimassilia_anaerobia|t__SGB14824_group	0.0524091	0.00660498	0.0394634	0.0653549	1.9984e-15	4.52869e-14	22867	0
s__GGB3478_SGB4643|t__SGB4643	0.052123	0.00660494	0.0391773	0.0650687	2.88658e-15	6.34617e-14	22867	0
s__Candidatus_Gallimonas_merdae|t__SGB54319	0.0520432	0.0066815	0.0389475	0.0651389	6.66134e-15	1.42205e-13	22347	0
s__GGB9635_SGB15106|t__SGB15106	0.0512982	0.00660519	0.038352	0.0642444	7.99361e-15	1.68208e-13	22867	0
s__Faecalibacterium_prausnitzii|t__SGB15318_group	0.0512028	0.00702907	0.0374258	0.0649797	3.23075e-13	5.80353e-12	22867	0.0438664
s__Parabacteroides_distasonis|t__SGB1934	0.0511709	0.0112306	0.029159	0.0731828	5.20394e-06	3.66766e-05	22867	0.4353
s__Clostridia_bacterium|t__SGB17347	0.0509904	0.00660537	0.0380439	0.063937	1.17684e-14	2.44152e-13	22867	0
s__Enterocloster_asparagiformis|t__SGB4724	-0.0509617	0.00660561	-0.0639087	-0.0380147	1.22125e-14	2.49846e-13	22867	0
s__Lachnospiraceae_bacterium|t__SGB4728	0.050799	0.00668162	0.0377031	0.063895	2.90878e-14	5.86937e-13	22347	0
s__GGB38171_SGB72433|t__SGB72433_group	0.0501815	0.00660551	0.0372347	0.0631283	3.04201e-14	6.05525e-13	22867	0
s__Enterocloster_lavalensis|t__SGB4725	-0.0501488	0.00660584	-0.0630962	-0.0372013	3.15303e-14	6.19256e-13	22867	0
s__Clostridium_scindens|t__SGB4630_group	-0.0500107	0.00660555	-0.0629576	-0.0370639	3.70814e-14	7.18697e-13	22867	0
s__GGB9694_SGB15201|t__SGB15201	0.0499594	0.0132457	0.0239977	0.075921	0.000162117	0.000840838	22867	0.571454
s__Mediterraneibacter_glycyrrhizinilyticus|t__SGB4606	-0.0497021	0.0100002	-0.0693026	-0.0301017	6.69171e-07	5.50664e-06	22867	0.334052
s__Eggerthella_lenta|t__SGB14809	-0.0493348	0.00660598	-0.0622825	-0.0363871	8.12683e-14	1.55465e-12	22867	0
s__Ruminococcaceae_bacterium|t__SGB15278	0.049333	0.0114303	0.0269296	0.0717363	1.58893e-05	0.0001033	22867	0.450844
s__GGB9634_SGB15093|t__SGB15093	0.0492077	0.00999955	0.0296086	0.0688068	8.61081e-07	7.00758e-06	22867	0.334125
s__Faecalimonas_umbilicata|t__SGB4583	-0.0491781	0.00674196	-0.0623924	-0.0359639	3.00204e-13	5.45927e-12	21953	0
s__Holdemania_massiliensis|t__SGB4044	-0.0487718	0.0066063	-0.0617202	-0.0358235	1.55209e-13	2.93107e-12	22867	0
s__Candidatus_Geddesella_stercoravicola|t__SGB14262	0.0486674	0.0130519	0.0230856	0.0742492	0.000192428	0.000975051	22867	0.560102
s__Candidatus_Gastranaerophilales_bacterium|t__SGB8625	0.048646	0.0104271	0.028209	0.0690831	3.08079e-06	2.22452e-05	22347	0.402719
s__Clostridium_sp_chh4_2|t__SGB4743	-0.0486217	0.00682329	-0.0619954	-0.0352481	1.03451e-12	1.73162e-11	21433	0
s__Roseburia_sp_AF02_12|t__SGB4938	0.0485889	0.00660619	0.0356408	0.061537	1.90736e-13	3.55639e-12	22867	0
s__Neobittarella_massiliensis|t__SGB7264	-0.0479238	0.00660625	-0.0608721	-0.0349756	4.03677e-13	7.07877e-12	22867	0
s__Gemmiger_SGB15295|t__SGB15295_group	0.0478291	0.0066067	0.03488	0.0607782	4.50306e-13	7.80355e-12	22867	0
s__GGB9622_SGB15074|t__SGB15074	0.0476657	0.00681116	0.0343158	0.0610156	2.59304e-12	4.10704e-11	21512	0
s__Clostridia_unclassified_SGB6276|t__SGB6276	0.0475801	0.00660661	0.0346311	0.0605291	5.93747e-13	1.01696e-11	22867	0
s__Lachnospiraceae_bacterium|t__SGB4817	0.0473957	0.00668301	0.034297	0.0604944	1.32205e-12	2.18807e-11	22347	0
s__Clostridia_bacterium|t__SGB15389	0.0469502	0.0111164	0.0251621	0.0687382	2.40516e-05	0.000150119	22867	0.426533
s__Clostridiales_bacterium_1_7_47FAA|t__SGB4763	-0.0467698	0.00934802	-0.0650919	-0.0284477	5.63924e-07	4.69299e-06	22867	0.275231
s__Blautia_producta|t__SGB4786	-0.0466509	0.0106136	-0.0674536	-0.0258482	1.10581e-05	7.47181e-05	22867	0.38636
s__Clostridium_sp_SN20|t__SGB29328	-0.0462186	0.0066069	-0.0591681	-0.0332691	2.643e-12	4.14163e-11	22867	0
s__Merdimonas_faecis|t__SGB4626	0.0460194	0.00720695	0.0318938	0.060145	1.70919e-10	2.39774e-09	22347	0.0649008
s__Methanobrevibacter_smithii|t__SGB714_group	0.0460119	0.0106023	0.0252313	0.0667924	1.42622e-05	9.50596e-05	22867	0.385382
s__GGB9551_SGB14958|t__SGB14958	0.0452199	0.00934308	0.0269074	0.0635323	1.29884e-06	1.00167e-05	22867	0.27464
s__GGB8965_SGB13825|t__SGB13825	0.0451543	0.00805847	0.0293597	0.0609489	2.10261e-08	2.21225e-07	21512	0.183588
s__Butyrivibrio_crossotus|t__SGB5065	0.0446432	0.00660759	0.0316923	0.0575941	1.41509e-11	2.10548e-10	22867	0
s__Coprococcus_comes|t__SGB4577_group	0.0442493	0.00741123	0.0297233	0.0587753	2.36429e-09	2.83139e-08	22867	0.0831014
s__GGB5980_SGB8599|t__SGB8599	0.043611	0.0113617	0.0213422	0.0658799	0.000123818	0.000656056	22867	0.445205
s__Clostridia_bacterium|t__SGB14892	0.0435616	0.00762974	0.0286073	0.0585158	1.13346e-08	1.24036e-07	22867	0.105652
s__Clostridiaceae_unclassified_SGB4769|t__SGB4769	0.0432434	0.00660768	0.0302924	0.0561945	5.97289e-11	8.54181e-10	22867	0
s__GGB9104_SGB14036|t__SGB14036	0.043045	0.00681238	0.0296928	0.0563973	2.63859e-10	3.63238e-09	21512	0
s__GGB9455_SGB14847|t__SGB14847	0.0430353	0.00696187	0.02939	0.0566805	6.34707e-10	8.27366e-09	20598	0
s__Candidatus_Pseudoscilispira_falkowii|t__SGB63238	0.0428417	0.00696191	0.0291964	0.0564871	7.568e-10	9.69362e-09	20598	0
s__GGB3678_SGB4992|t__SGB4992	0.0426717	0.00696188	0.0290264	0.056317	8.82469e-10	1.11101e-08	20598	0
s__Phocaeicola_vulgatus|t__SGB1814	-0.0423428	0.00660803	-0.0552946	-0.0293911	1.47652e-10	2.09126e-09	22867	0
s__Erysipelotrichaceae_bacterium|t__SGB4027	0.0420354	0.00668456	0.0289336	0.0551371	3.20698e-10	4.37397e-09	22347	0
s__Clostridia_bacterium|t__SGB14048	0.04201	0.00660849	0.0290573	0.0549626	2.05775e-10	2.85949e-09	22867	0
s__Candidatus_Gallimonas_intestinalis|t__SGB54318	0.0417476	0.00682538	0.0283699	0.0551253	9.5637e-10	1.18381e-08	21433	0
s__Firmicutes_bacterium|t__SGB49188	0.0416561	0.0106005	0.0208791	0.062433	8.5072e-05	0.000472872	22867	0.38495
s__GGB9104_SGB14037|t__SGB14037	0.0413738	0.00668489	0.0282714	0.0544761	6.04931e-10	7.95592e-09	22347	0
s__Clostridia_bacterium|t__SGB53490	0.0411396	0.00674447	0.0279205	0.0543588	1.06229e-09	1.30396e-08	21953	0
s__GGB45537_SGB63217|t__SGB63217	0.0410741	0.00696244	0.0274277	0.0547205	3.64858e-09	4.26536e-08	20598	0
s__GGB9695_SGB15210|t__SGB15210	0.0410389	0.00668499	0.0279363	0.0541415	8.30638e-10	1.05477e-08	22347	0
s__Slackia_isoflavoniconvertens|t__SGB14773_group	0.0409533	0.00660873	0.0280002	0.0539064	5.76011e-10	7.64383e-09	22867	0
s__Christensenella_massiliensis|t__SGB29339	0.0409197	0.00998176	0.0213554	0.0604839	4.14149e-05	0.000250017	22867	0.332299
s__Dysosmobacter_welbionis|t__SGB15078	0.0407618	0.00660839	0.0278094	0.0537142	6.90766e-10	8.92543e-09	22867	0
s__Akkermansia_muciniphila|t__SGB9226	0.0405842	0.00837098	0.024177	0.0569913	1.24589e-06	9.77587e-06	22867	0.180571
s__GGB9712_SGB15244|t__SGB15244	0.0404776	0.00660891	0.0275241	0.0534311	9.08543e-10	1.13414e-08	22867	0
s__Oscillibacter_SGB15077|t__SGB15077	0.0401261	0.00668494	0.0270236	0.0532286	1.9435e-09	2.36593e-08	22347	0
s__Bacteroides_thetaiotaomicron|t__SGB1861	-0.0399096	0.00832047	-0.0562177	-0.0236015	1.6142e-06	1.22563e-05	22867	0.17551
s__Blautia_hydrogenotrophica|t__SGB4677	0.0397753	0.00999349	0.0201881	0.0593626	6.88789e-05	0.000392839	22867	0.333251
s__Candidatus_Metalachnospira_gallinarum|t__SGB5181	0.0395315	0.00808641	0.0236821	0.0553809	1.01538e-06	8.21788e-06	21512	0.187253
s__Coprobacter_fastidiosus|t__SGB1963	0.0392112	0.00660887	0.0262578	0.0521646	2.97229e-09	3.5308e-08	22867	0
s__Faecalibacterium_prausnitzii|t__SGB15322	0.0389918	0.00910584	0.0211443	0.0568392	1.85171e-05	0.000119108	22867	0.251921
s__GGB4585_SGB6340|t__SGB6340	0.0389398	0.00740873	0.0244187	0.0534609	1.47273e-07	1.3391e-06	22867	0.0827136
s__Butyricimonas_virosa|t__SGB1784	0.0388956	0.00660924	0.0259415	0.0518497	3.97963e-09	4.57969e-08	22867	0
s__Clostridium_sp_AT4|t__SGB4753	-0.0386977	0.0066092	-0.0516518	-0.0257437	4.76651e-09	5.44269e-08	22867	0
s__Streptococcus_thermophilus|t__SGB8002	0.0381185	0.00660943	0.025164	0.051073	8.05584e-09	8.92199e-08	22867	0
s__GGB1681_SGB2313|t__SGB2313	0.0381171	0.00668569	0.0250131	0.051221	1.18902e-08	1.28781e-07	22347	0
s__GGB6606_SGB9340|t__SGB9340	0.037757	0.00723486	0.0235767	0.0519374	1.80123e-07	1.60801e-06	22347	0.0680473
s__Clostridium_spiroforme|t__SGB6747	0.0377315	0.00660919	0.0247775	0.0506855	1.13679e-08	1.24036e-07	22867	0
s__Clostridia_bacterium|t__SGB3993	0.0374567	0.00660918	0.0245027	0.0504107	1.45006e-08	1.55908e-07	22867	0
s__Blautia_obeum|t__SGB4809	0.0374157	0.00660965	0.0244608	0.0503706	1.507e-08	1.60856e-07	22867	0
s__Phocaeicola_dorei|t__SGB1815	0.0371915	0.00707463	0.0233253	0.0510578	1.464e-07	1.3391e-06	22867	0.0481419
s__GGB9581_SGB14999|t__SGB14999	0.0371015	0.00660966	0.0241466	0.0500565	1.98592e-08	2.1045e-07	22867	0
s__Christensenellaceae_bacterium_NSJ_44|t__SGB7265	0.0370237	0.00668582	0.0239195	0.0501279	3.06555e-08	3.15773e-07	22347	0
s__Lachnospiraceae_bacterium|t__SGB4773	0.0368684	0.00696347	0.02322	0.0505168	1.19313e-07	1.12659e-06	20598	0
s__Dielma_fastidiosa|t__SGB4031	-0.0368436	0.00660977	-0.0497987	-0.0238884	2.4881e-08	2.59927e-07	22867	0
s__GGB4739_SGB6564|t__SGB6564	0.0368005	0.00681414	0.0234448	0.0501562	6.64168e-08	6.47894e-07	21512	0
s__Pseudoflavonifractor_sp_Marseille_P3106|t__SGB15142	-0.0366736	0.00696362	-0.0503223	-0.0230249	1.39088e-07	1.29669e-06	20598	0
s__GGB3256_SGB4303|t__SGB4303	0.0360379	0.00660956	0.0230832	0.0489927	4.96956e-08	4.94606e-07	22867	0
s__Clostridia_bacterium|t__SGB14223	0.0357008	0.00668605	0.0225961	0.0488054	9.31582e-08	8.96876e-07	22347	0
s__Actinomyces_sp_ICM58|t__SGB17169	0.0356927	0.00668625	0.0225877	0.0487978	9.38595e-08	8.9776e-07	22347	0
s__Bacilli_unclassified_SGB6410|t__SGB6410	0.0355891	0.00814197	0.0196308	0.0515474	1.23641e-05	8.31611e-05	20598	0.256714
s__GGB4599_SGB6362|t__SGB6362	0.0355454	0.0066101	0.0225896	0.0485012	7.55529e-08	7.32167e-07	22867	0
s__Phocaeicola_plebeius|t__SGB1903_group	0.0352689	0.00904287	0.0175448	0.0529929	9.61201e-05	0.0005232	22867	0.245817
s__GGB3532_SGB4720|t__SGB4720	0.0350967	0.00681472	0.0217399	0.0484536	2.60298e-07	2.26875e-06	21512	0
s__Clostridia_bacterium|t__SGB14932	0.0350043	0.00896399	0.0174349	0.0525738	9.42278e-05	0.000519841	22867	0.238413
s__Massilimicrobiota_timonensis|t__SGB6767	0.034917	0.0087526	0.0177619	0.0520721	6.62611e-05	0.000379777	22347	0.241708
s__GGB1266_SGB1699|t__SGB1699	0.0349165	0.00661011	0.0219606	0.0478723	1.27584e-07	1.19702e-06	22867	0
s__Candidatus_Flemingibacterium_merdigallinarum|t__SGB59451	0.0348374	0.00892607	0.0173423	0.0523325	9.5055e-05	0.000522448	20598	0.377919
s__GGB9631_SGB15085|t__SGB15085	0.0348089	0.00699212	0.0211043	0.0485134	6.41445e-07	5.30814e-06	22867	0.039509
s__Clostridia_bacterium|t__SGB15370	0.0347787	0.00661025	0.0218226	0.0477348	1.43014e-07	1.3249e-06	22867	0
s__Clostridia_bacterium|t__SGB6370	0.0347163	0.0066865	0.0216108	0.0478218	2.08051e-07	1.82416e-06	22347	0
s__Allisonella_histaminiformans|t__SGB5843	0.0345292	0.0066099	0.0215738	0.0474846	1.75231e-07	1.57388e-06	22867	0
s__GGB4769_SGB6602|t__SGB6602	0.0343382	0.00660994	0.0213828	0.0472937	2.04789e-07	1.80632e-06	22867	0
s__Clostridia_bacterium|t__SGB5183	-0.0341536	0.00668661	-0.0472593	-0.0210478	3.26017e-07	2.82484e-06	22347	0
s__Clostridia_bacterium|t__SGB53496	0.0338948	0.00696421	0.0202449	0.0475446	1.13305e-06	9.07059e-06	20598	0
s__Peptococcaceae_bacterium|t__SGB4053	0.0338077	0.0069643	0.0201577	0.0474577	1.20731e-06	9.61277e-06	20598	0
s__Clostridia_bacterium|t__SGB6388	0.0337891	0.00696425	0.0201391	0.047439	1.22354e-06	9.68964e-06	20598	0
s__Eubacterium_sp_AF15_50|t__SGB5042	0.0336231	0.00661053	0.0206665	0.0465798	3.65129e-07	3.12695e-06	22867	0
s__Clostridia_bacterium|t__SGB14862	0.0335242	0.00661024	0.0205682	0.0464803	3.94564e-07	3.3595e-06	22867	0
s__Gemmiger_SGB15299|t__SGB15299	0.0331811	0.0066104	0.0202247	0.0461375	5.1799e-07	4.33522e-06	22867	0
s__Coprococcus_eutactus|t__SGB5117	0.0328078	0.00661065	0.0198509	0.0457647	6.94574e-07	5.68393e-06	22867	0
s__Candidatus_Alangreenwoodia_gallinarii|t__SGB60876	0.0327695	0.00681504	0.019412	0.0461269	1.52138e-06	1.16114e-05	21512	0
s__Clostridiales_bacterium_Marseille_P2846|t__SGB29342	-0.032279	0.00674686	-0.0455029	-0.0190552	1.71581e-06	1.2961e-05	21953	0
s__Ruminococcaceae_unclassified_SGB15236|t__SGB15236	0.0322307	0.00684021	0.0188239	0.0456375	2.45361e-06	1.78919e-05	22867	0.023735
s__Blautia_sp_MSK_20_85|t__SGB4828_group	0.0321931	0.00661074	0.0192361	0.0451502	1.117e-06	8.9909e-06	22867	0
s__Pseudoflavonifractor_SGB15156|t__SGB15156_group	0.0321122	0.00798352	0.0164645	0.0477599	5.76285e-05	0.000336852	22867	0.141381
s__Acidaminococcaceae_unclassified_SGB5785|t__SGB5785	0.0320711	0.00673467	0.0188712	0.0452711	1.91597e-06	1.4326e-05	22032	0
s__Clostridia_bacterium|t__SGB14845	0.0320431	0.00661076	0.019086	0.0450002	1.25273e-06	9.77587e-06	22867	0
s__GGB6601_SGB9333|t__SGB9333	0.03192	0.00661079	0.0189629	0.0448772	1.37582e-06	1.05551e-05	22867	0
s__Blautia_producta|t__SGB4785	-0.0318399	0.00682792	-0.0452227	-0.0184572	3.11328e-06	2.23701e-05	21433	0
s__Bacilli_bacterium|t__SGB6538	0.0317241	0.00776805	0.0164987	0.0469495	4.42813e-05	0.000265148	20598	0.186376
s__Clostridia_bacterium|t__SGB6359	0.0315777	0.00668704	0.0184712	0.0446843	2.33269e-06	1.70948e-05	22347	0
s__Bacteroides_xylanisolvens|t__SGB1867	-0.0315408	0.00661085	-0.0444981	-0.0185836	1.8325e-06	1.37718e-05	22867	0
s__Faecalibacterium_prausnitzii|t__SGB15317	0.0314158	0.00661059	0.018459	0.0443725	2.01075e-06	1.48836e-05	22867	0
s__Clostridia_bacterium|t__SGB14150	0.0313425	0.00661073	0.0183855	0.0442996	2.12494e-06	1.56502e-05	22867	0
s__Raoultibacter_timonensis|t__SGB33550	-0.0312733	0.00682818	-0.0446565	-0.0178901	4.64906e-06	3.29234e-05	21433	0
s__GGB45599_SGB63311|t__SGB63311	0.0309593	0.00681546	0.017601	0.0443176	5.5589e-06	3.89917e-05	21512	0
s__Candidatus_Pseudoscilispira_faecavium|t__SGB63239	0.030952	0.00808279	0.0151098	0.0467943	0.000128468	0.000678256	21512	0.186326
s__Ruminococcaceae_unclassified_SGB4191|t__SGB4191	0.0309299	0.00661083	0.0179727	0.0438871	2.88739e-06	2.09514e-05	22867	0
s__Clostridia_bacterium|t__SGB15384	-0.030768	0.00681551	-0.0441264	-0.0174096	6.3492e-06	4.4115e-05	21512	0
s__Intestinibacillus_sp_Marseille_P6563|t__SGB29313	0.0306877	0.00668708	0.0175811	0.0437944	4.45146e-06	3.16764e-05	22347	0
s__Clostridia_bacterium|t__SGB14250	0.0305388	0.00718944	0.0164475	0.0446301	2.15948e-05	0.000135937	22867	0.0598172
s__Clostridia_bacterium|t__SGB14020	0.0304051	0.00661085	0.0174478	0.0433623	4.23973e-06	3.03161e-05	22867	0
s__GGB9636_SGB15107|t__SGB15107	0.0303148	0.00668736	0.0172076	0.0434221	5.81081e-06	4.05655e-05	22347	0
s__GGB9677_SGB15180|t__SGB15180	0.0295992	0.00661108	0.0166415	0.0425569	7.56244e-06	5.2298e-05	22867	0
s__Clostridia_bacterium|t__SGB5291	0.029564	0.00696528	0.0159121	0.043216	2.19094e-05	0.00013733	20598	0
s__Mesosutterella_multiformis|t__SGB9272_group	0.0295074	0.00668762	0.0163997	0.0426152	1.02302e-05	7.00888e-05	22347	0
s__Coprobacter_secundus|t__SGB1962	0.0291474	0.00661156	0.0161887	0.042106	1.04068e-05	7.09685e-05	22867	0
s__Blautia_caecimuris|t__SGB4862	-0.0290895	0.0066114	-0.0420478	-0.0161312	1.08301e-05	7.35147e-05	22867	0
s__Candidatus_Methanomassiliicoccus_intestinalis|t__SGB363	0.0290777	0.00696531	0.0154257	0.0427297	2.98455e-05	0.000184716	20598	0
s__GGB9582_SGB15000|t__SGB15000	0.0289491	0.00696528	0.0152972	0.0426011	3.23586e-05	0.000199432	20598	0
[truncated: 1,218 more rows]

## Sheet: Table S6
SGB	PREDICT1 rho	PREDICT1 rho_se	PREDICT1 p	PREDICT1 q	PREDICT1 n	PREDICT1 n_pos	PREDICT2 rho	PREDICT2 rho_se	PREDICT2 p	PREDICT2 q	PREDICT2 n	PREDICT2 n_pos	PREDICT3_22UKA rho	PREDICT3_22UKA rho_se	PREDICT3_22UKA p	PREDICT3_22UKA q	PREDICT3_22UKA n	PREDICT3_22UKA n_pos	PREDICT3_22USA rho	PREDICT3_22USA rho_se	PREDICT3_22USA p	PREDICT3_22USA q	PREDICT3_22USA n	PREDICT3_22USA n_pos	MBS-MLVS rho	MBS-MLVS rho_se	MBS-MLVS p	MBS-MLVS q	MBS-MLVS n	MBS-MLVS n_pos
[truncated: 1,932 more rows]

[truncated: 16 more sheets: Table S7, Table S8, Table S9, Table S10, Table S11, Table S12, Table S13, Table S14, Table S15, Table S16, Table S17, Table S18, Table S19, Table S20, Table S21, Table S22]
